# Supplementary material for: Metabolomics during canine pregnancy and lactation
Source: PLoS One. 2023 May 10;18(5):e0284570. doi: 10.1371/journal.pone.0284570 (PMC10171673; doi:10.1371/journal.pone.0284570)
Supplement: S1 File — (CSV) [file pone.0284570.s001.csv]

Animal	Timepoint	Total-C	VLDL-C	LDL-C	HDL-C	Total-TG	VLDL-TG	LDL-TG	HDL-TG	Esterified-C	Free-C	VLDL-L	LDL-L	HDL-L	VLDL-P	LDL-P	HDL-P	VLDL size	LDL size	HDL size	Total-FA	Omega-3	Omega-6	PUFA	SFA	PalA	SteA	OleA	LA	AA	DPA	DHA	Omega-3 %	Omega-6 %	PUFA %	SFA %	PalA %	SteA %	OleA %	LA %	AA %	DPA %	DHA %	Omega-6/Omega-3	Ala	Gln	Gly	His	Total BCAA
1	E	14.243876720885483	0.12773171443134104	2.5809121207645966	11.546431661055637	0.5005615971098801	0.09064833982189882	0.3221966035539683	0.08771665373401302	11.34159410691744	2.9022826139680413	0.2709974478214086	4.425144652536684	21.85201928409003	2.9573424129734046e-5	0.0016032209273627496	0.07489951173333467	37.122636719942236	21.939053429289	10.863696240844845	26.262341411672534	1.17532551407415	12.647351302163496	13.822676816237648	9.623304972714223	4.419908693106318	5.2033962796079045	2.816359622720657	7.419011302304494	4.904285380761425	0.27396221173077784	0.46111018049478103	4.475326459474653	48.1577445967642	52.633071056238855	36.64298175804332	16.829834872003644	19.813146886039675	10.7239471857178	28.24961866883296	18.674212264187805	1.0431751207415683	1.7557847309449586	10.760722158002594	0.38720239672860945	0.8850830418383872	0.351970892947788	0.10526295486989513	0.34939635854964235
1	P1	11.473774087649097	0.1175442904979208	2.436440538873703	9.0003412125864	0.3738578860648506	0.05945869275723663	0.2696916685354034	0.044707524772210544	9.241015569752388	2.2327585178967086	0.21986343878428713	4.013766590746942	16.417732638269015	2.737772633866539e-5	0.0014697919210860228	0.06217372975016873	38.91383481416443	22.129778519172234	10.716903309840333	20.47404343755681	1.178699492777896	9.8467585743069	11.025458067084797	7.258116464345635	3.4215952558252183	3.836521208520417	2.1904689061263753	5.55281540477344	3.984383962750121	0.28292375575633766	0.48036962170041203	5.75704304024155	48.0938638444245	53.85090688466605	35.45033244889781	16.711868694919215	18.7384637539786	10.69876066643613	27.12124462228876	19.460659907760665	1.381865563679293	2.346237191327045	8.35391771578741	0.30682384212865316	0.7991838969070775	0.40329392061810454	0.08981682831539559	0.3976860942702681
1	P2	12.711048216831877	0.0964467876747313	2.5651366842091776	10.136509131650591	0.5375173710800163	0.08967486127473273	0.3769522053152743	0.0708903044900093	10.152874993363925	2.5581732234679513	0.22728547847999137	4.369067715791286	19.4154887908901	2.516690145766868e-5	0.0015819349000792298	0.06765117607774362	38.21193139873956	22.070460578238322	10.811792193304724	25.101056602564984	1.7629741855106456	12.193025173396954	13.9559993589076	8.80029983796404	4.112768198797005	4.687531639167036	2.3447574056933425	6.692872132631197	5.251104083746289	0.3781826659984387	0.8312108254151735	7.02350587636416	48.575744704511735	55.5992505808759	35.05947967570724	16.384840940826116	18.67463873488112	9.341269743416857	26.663706785742548	20.919852765121043	1.5066404254862866	3.3114575158172235	6.916167731557138	0.3053100905228846	0.7729201909081305	0.43370600981007545	0.08830464551292386	0.39259779527625394
1	P3	13.18096777493528	0.2702519111805166	3.3051060766236797	9.762578480165423	0.97666682116017	0.41089194372150895	0.5065991379007149	0.059175739537946345	10.479235074725771	2.7017327002095075	0.7920390978188679	5.603389102635344	18.674164289524846	5.198998499449533e-5	0.0019704990973417684	0.06594831128298277	38.409318500399095	22.396871943822333	10.787152802599334	25.620522788597917	1.6798171060756495	12.329952381940815	14.009769488016467	8.854296244931957	4.209211878901795	4.6450843660301615	2.75645705564949	7.214455079625272	4.800931359117066	0.4196572763918394	0.7978108987292247	6.556529388320016	48.12529581725828	54.68182520557829	34.559389431633484	16.429063191384408	18.130326240249072	10.75878536278821	28.15889097640104	18.738615908546794	1.6379731196531342	3.1139524564435512	7.3400564486128905	0.2858958883093922	0.7402360833247418	0.316379981884599	0.08133027004884077	0.3471667929726377
1	L	7.820437410632939	0.12187567926332561	1.236173820343228	6.47993041224106	0.2781495017439247	0.030520445641722897	0.22200770538731046	0.025621350714891373	6.283363776643959	1.53707363398898	0.20467975246408796	2.246754838766594	13.118585675659213	2.668787159663249e-5	8.032358489910443e-4	0.0477326729152748	36.5178609333509	22.426030917474822	10.642542977111994	16.513932837908612	0.4765458502898855	7.732063311853755	8.20860916214364	6.144073095687079	2.9760978740391346	3.1679752216479438	2.161250580077891	4.6808341363552834	2.629921663863838	0.15321081925091468	0.13233389309094815	2.8857199249106134	46.821453058743174	49.70717298365378	37.20538987286561	18.021738996099966	19.183650876765636	13.087437143480596	28.344757013969318	15.925471477192355	0.9277669998706248	0.8013469255922409	16.22522430349629	0.33792749330669863	0.6681752533515917	0.44561227600085584	0.04489918232995248	0.29440236947804554
1	W	14.593062524883486	0.1711753716955821	2.8980229874056693	11.545399508231036	0.6260950049904102	0.1496258137405338	0.38207127156142984	0.09439791968844663	11.640573746464584	2.9524887784189007	0.4079495036648081	4.9064869577272265	21.943432990945613	3.658335517001191e-5	0.0017526528732567763	0.0785622323747467	39.78230947681424	22.02180729316416	10.752676007708748	27.241374740755273	1.142983939091397	13.30737636517925	14.450360304270648	9.827015966535026	4.507471178294745	5.319544788240281	2.963998469949599	7.542518842566861	5.420270659070113	0.30376404342156244	0.5356455229245634	4.195764530860484	48.849870800647786	53.045635331508265	36.07386213087486	16.546415961714324	19.527446169160534	10.880502537616872	27.687732041227164	19.897199427901686	1.1150833844193155	1.9662940215832605	11.642662604478772	0.36014872805987774	0.9111870533954199	0.4002373062874459	0.09072823497102694	0.3990955013632081
2	E	7.606599777657871	0.12267671818267317	0.6738296461385547	6.768882092210532	0.6138865330379639	0.24508288676473383	0.3094712640101842	0.05933238226304588	6.189158062408261	1.4174417152496086	0.43412553567117773	1.4847797975717631	13.78790979977421	2.8029263904497297e-5	5.018612886277343e-4	0.05472899327213067	39.12015657553709	22.237753502060198	10.47872326448841	17.240010910511522	0.8989998587358827	8.042902693196803	8.941902551932687	6.368892824290204	2.9704743410227064	3.3984184832674966	1.9292155342886337	4.837894151973817	2.957138753059529	0.11665792985567085	0.35134626556356274	5.214613049854553	46.65253830142828	51.86715135128285	36.94251040413776	17.230118684040733	19.712391720097024	11.19033824457941	28.062013284597587	17.15276613459979	0.6766696985356463	2.0379700882285468	8.946500508360733	0.3793572429785914	0.7377998011893663	0.40160360198651823	0.08625264390556976	0.3373783502306424
2	P1	9.386978078097645	0.21957462056792326	0.7913212823540351	8.310723148957369	1.0204725947224753	0.613814386434631	0.30128609931167555	0.10537210897616903	7.621599243807344	1.7653788342903	1.0246004044299533	1.63940708007992	16.67976164511267	4.6181776909769425e-5	6.002495880886163e-4	0.07160365120371852	44.07348900987943	21.820800432786694	10.34253450962128	21.755670876365883	1.385939918274623	9.954798414070051	11.34073833234468	8.005847685590219	3.725447253783368	4.28040043180685	2.4090848584309867	5.517534091081134	4.17568337421259	0.20721453359481334	0.6725122164689924	6.370476581258769	45.757257823220584	52.127734404479384	36.79890053074536	17.12402837381807	19.674872156927286	11.073365064775267	25.361360366391033	19.193539918591128	0.9524621638761752	3.09120422114664	7.18270560130985	0.32292469254944217	0.8861590692442899	0.2548263712730483	0.09567508200126258	0.48721839634191333
2	P2	17.568391536581927	0.1609773556035522	3.1328118190518546	14.281486004316635	1.3946804849172167	0.7115973902870042	0.5172582100746271	0.16582488455558536	13.953484611295861	3.6149069252860646	1.0044077547176722	5.453720111587302	27.428782076551286	4.738848350686525e-5	0.0019744995898806866	0.09934400713813488	41.171087174977785	21.939456445206922	10.700540117881232	33.81814865990552	2.059061041082165	16.244193978677103	18.30325501975927	12.36519447225564	5.621017483443153	6.744176988812485	3.149699167890603	9.299002726367405	6.500328766396687	0.3484073632068404	1.0836969075290048	6.088627327856562	48.03395402284711	54.12258135070368	36.563782945681176	16.62130455446066	19.942478391220504	9.313635703615132	27.49707803311012	19.221421112573843	1.0302378368213543	3.204483244861437	7.889126963491945	0.48301700918267265	0.800868388298201	0.22887223488905684	0.10262117141961238	0.39664849653794265
2	P3	11.551621154628533	0.16588052579321666	0.8548115094595107	10.427486650903985	1.1261217653514557	0.5433915109419692	0.44452689560069425	0.1382033588087923	9.41673017328292	2.134890981345613	0.8819690352077338	1.8886073766268592	20.60109161784275	4.001108566301915e-5	6.649960240172457e-4	0.09052148997577941	44.63284101486497	21.605863388403044	10.34302036481111	24.856873380750375	1.2828859251338283	11.547069131666348	12.829955056800177	9.333468793355575	4.2929169783849765	5.040551814970597	2.693449530594621	6.388137337997743	4.697557790057593	0.20647328577209464	0.6867017247603693	5.16109128241092	46.454230002268154	51.615321284679084	37.5488447416061	17.2705428901991	20.278301851407	10.835833973714806	25.6996816942586	18.898425872400626	0.8306486604706744	2.762623095196534	9.000854172175737	0.5540427819619262	0.9996878459322825	0.6587922298673177	0.1089665216414725	0.427705743373303
2	L	9.826681657927697	0.08194112746638949	0.0748973548459724	9.47363737694403	0.8646348018394718	0.27340112735823224	0.46122392028889647	0.13000975419234315	8.082583527703228	1.7440981302244691	0.441457478671259	0.8388338244287105	20.19925383991739	2.5194458918388537e-5	2.2782691590235942e-4	0.08932023560028964	40.86033642583799	21.028645237895347	10.240906745254374	22.07929795301242	0.9839431728064508	10.188534324770616	11.172477497577072	8.653684593616195	3.8429613281500976	4.810723265466096	2.2531358618191595	5.7572350197456394	3.836175693123368	2.0177359195949332e-006	0.5218406502834738	4.456406063727244	46.145191511311296	50.60159757503856	39.19365829489844	17.405269571199288	21.78838872369915	10.20474413006302	26.075263045037815	17.374536551330763	9.138587304220152e-6	2.3634838906292117	10.354799551797672	0.7316415940096297	0.9253070217090239	0.9978651158509713	0.08143301241629493	0.7213242901035035
2	W	11.574886754341527	0.16799985563930703	1.3381685255564795	10.06384422041398	0.7371065358968738	0.3665619567342243	0.28951106032640767	0.08103351883624194	9.510559131919308	2.0643276224222187	0.6362623138582281	2.4420823049869806	18.530975467607934	3.5488823951052165e-5	8.959467488243615e-4	0.0808958924082559	42.29561418736371	21.850225957406373	10.482345208811084	21.713681945352807	1.088956935773413	10.366063279126601	11.455020214900015	7.919765329351275	3.564940748625747	4.354824580725527	2.3388964011015143	5.698076947554029	4.26184938192514	0.22598967813177268	0.5713327311349364	5.015072701691079	47.73977672333531	52.75484942502639	36.47361764477846	16.417946793167985	20.055670851610465	10.771532930195141	26.241873496602174	19.627483688169555	1.0407708775532623	2.631210738799708	9.519259153957528	0.42539752860608426	0.9455026426015519	0.3108901936877778	0.09342073874477634	0.44751539630333903
3	E	13.399917351925437	0.3092967151701288	2.36026366564835	10.741961161518445	1.2517296534996378	0.8611046099041174	0.2581361289333361	0.1324889146621844	10.72088103601412	2.6790363159113157	1.4168006984630512	3.97907949476026	20.782048886145354	6.0986616162516465e-5	0.0014542298157576277	0.0773927879568462	44.07815973130828	22.05369906294023	10.655409753424463	27.50342313868112	0.8393676095335637	13.100351525055713	13.93971913458928	10.139043155816799	4.768863364655605	5.370179791161192	3.424660848275038	7.5949022798358845	5.1282596085592935	0.318543758269252	0.3192712882836446	3.051865963379183	47.6317128198898	50.68357878326899	36.86465900878038	17.3391629856744	19.52549602310598	12.451762207950605	27.614389094549942	18.645895758869564	1.1581967694095812	1.1608420038254	15.607406547812316	0.5267688037859843	0.8933535437831044	0.198783631961146	0.09932546384680137	0.5876814082810597
3	P1	17.076029463166527	0.43971329296097394	3.524971942213035	13.18000439120505	1.1555399079321034	0.7937936100502195	0.2030854173273829	0.15866088055450106	13.625547138952355	3.4504823242141733	1.485874606550302	5.723724858281755	25.77488630489828	7.749674819493788e-5	0.0020790892125578625	0.09499755849362355	42.12665843539632	22.179825981697487	10.656528942604346	33.22510673351995	1.0501615033547396	16.4025164291883	17.452677932543036	12.104090105556011	5.478642661019402	6.625447444536607	3.668338695420897	9.198575120988254	6.813087401801378	0.39120898426764283	0.44770400471593413	3.1607468164888055	49.367836680687695	52.5285834971765	36.43055296296312	16.48946594802701	19.9410870149361	11.040863539860371	27.68561496209747	20.505840527301693	1.1774498947597427	1.347487032341892	15.619041810988579	0.5716170412582905	0.9717812308971268	0.2209855617459223	0.08790223415522712	0.5940142821845651
3	P2	20.94081757897988	0.4635006908024761	4.931840672950269	15.664400268762616	1.3822682061360831	0.9339072268436235	0.264196489967747	0.1841644893247128	16.695057602211133	4.2457599767687455	1.6553975582760312	7.859504121852502	29.99174883311214	8.129671695822323e-5	0.0028680716732925188	0.11045561452746445	42.86798435613453	22.136148045143358	10.68842074965182	38.56124476026808	1.209519932279648	19.75493911252813	20.964459044807782	14.017413231770265	6.199825454551219	7.817587777219044	3.579372483690027	10.481972329639513	8.832464417633469	0.4664202027100905	0.660070771493982	3.136620562430307	51.23003480656	54.366655368990315	36.35103928546734	16.077866503259937	20.273172782207396	9.282305345542333	27.182660712342216	22.905029317762267	1.2095569155243417	1.7117465361857087	16.332876032307233	0.6192114629259307	1.017386159088882	0.2821740165371548	0.10984534815062348	0.6959865740566135
3	P3	9.942384659426386	0.2383536479355936	1.689581836363593	8.070387773710216	0.8241467685476045	0.5144927804829875	0.22865143315867104	0.08100255490594596	8.119113518889439	1.8232711405369466	0.8821323787754959	2.8786596273773273	15.73611158160119	4.002914256184794e-5	0.0010464579280166375	0.06657703301128756	42.90617205245876	22.33493756541884	10.435406254572037	19.989168244046247	0.4307078589610873	10.17928631865997	10.609994177621061	7.401050464202537	3.406551775641057	3.9944986885614804	1.9781236022226485	5.198511152669531	4.724631609755958	0.16486473178403863	0.2581570703438285	2.1547062574220575	50.924011416492334	53.07871767391441	37.02530477428411	17.04198861128549	19.983316162998616	9.89597755180149	26.00664064257852	23.63595899575854	0.8247703444746552	1.2914848041299583	23.633853218312478	0.4447972210018323	0.8945828880199795	0.27454509252466625	0.09495816818035802	0.47735562826564737
3	L	10.989813757473634	0.2610648883515148	2.122323560018998	8.631994839561152	0.9248608768468304	0.5938379215095025	0.24527077705025407	0.08575217828707382	8.828337960148618	2.161475797325017	1.000834388029504	3.553831231375616	16.81255922736955	4.885590641122796e-5	0.0012800992158597609	0.0641964134350218	42.05976977748105	22.26103855831135	10.591891634550326	21.994295442050912	0.7815777868617638	10.83796754221367	11.619545329075436	7.986627460059283	3.715625942128693	4.271001517930589	2.3881226529161936	5.995331834335329	4.48382465861086	0.26340049184015596	0.3151567284615885	3.55354773205176	49.27626606984896	52.82981380190073	36.31226779280978	16.89358930327354	19.418678489536234	10.85791840528949	27.258576434655186	20.38630730602187	1.1975854945394628	1.432902132700464	13.866780408039617	0.40070175017596504	0.7523397815585867	0.24674426155393192	0.07785334632121907	0.4334206597564523
3	W	9.459997742998643	0.2939813014017247	1.9007023267360927	7.335516792680079	0.7111949753159592	0.4154520681881278	0.22052546014767643	0.07521744698015506	7.636381030258206	1.8236167127404366	0.8502543169312168	3.196747778609292	14.6237376487875	4.9304379319902075e-5	0.0011305213293168852	0.056965637074515234	40.223679781073166	22.456329617927647	10.52202343800802	20.142117244093573	0.5563799678906978	9.842453123714229	10.398833091604926	7.43087232335442	3.533541819552954	3.8973305038014647	2.3124118291342257	5.392104909523164	4.218696543044416	0.21528912289468718	0.18849152668766384	2.762271518669912	48.86503739620723	51.62730891487713	36.89221065145687	17.54305059756874	19.349160053888124	11.480480433665988	26.770298495329893	20.94465289780545	1.0688505100317498	0.9358079113700754	17.690164441088942	0.39862011540379333	0.799243706623875	0.18047809997599779	0.0887666118616138	0.44125243542235026
4	E	15.177323694103565	0.21494506577813688	2.6146440360222356	12.274032383198676	0.5839397715354895	0.08342279899194338	0.38334433852704464	0.11717263401650153	12.159999913988404	3.0173237801151602	0.3836542484825898	4.528980673973144	23.096476209418217	3.7703697271310455e-5	0.0015758575719835946	0.08750148093739561	38.31313150802324	21.97051111585242	10.66760632208905	27.82762895294259	0.4121835436113545	13.650004554139736	14.06218809775109	10.459672240995184	4.809009408886295	5.650662832108889	3.3057686141963147	8.131665329431609	5.175032389570231	0.19640910502449024	0.10285780963305136	1.48120252827997	49.051985626308046	50.53318815458802	37.58736419363225	17.28141990472305	20.3059442889092	11.87944765177973	29.22155295078325	18.59674210232347	0.7058061085859105	0.36962477042865277	33.11632588371904	0.47359492083788984	0.9207803111972153	0.23619427254875386	0.11132664216295388	0.42700029236188564
4	P1	10.324782515185548	0.22513679620103288	1.9366583889037792	8.1636522874023	0.42191253779556886	0.0987807332234895	0.2649812008933836	0.058150603678695775	8.368890028420566	1.9558924867649803	0.41821984758542324	3.2789998807517335	15.649640632520121	3.716947447707843e-5	0.0011540686950395876	0.06450279003617652	39.665037810058934	22.26941872676111	10.460617688016715	19.19447261762002	0.5226187985228513	9.426355617509861	9.948974416032716	7.072257278609376	3.2536461088302286	3.8186111697791474	2.1732409229779224	5.3324395151711546	3.7711380429220283	0.16988257092550607	0.15446158321066475	2.72275674843549	49.10974010745529	51.832496855890795	36.84528051120942	16.950953400217244	19.89432711099217	11.322222632899768	27.781120228727286	19.64700004031485	0.8850598519156936	0.8047190787043197	18.036771054070105	0.3973796469216592	1.0045007978120637	0.09544254815569107	0.10558055857276159	0.5016320364297393
4	P2	19.91283129515617	0.17379733673930664	4.193139047845371	15.580846476892336	0.7456982914453357	0.1136010143496322	0.4998833975604211	0.13221387953528244	15.832915409942188	4.079915885213981	0.34837800713789385	7.010069778911293	28.581869325496513	3.3713047556955926e-5	0.0024978563642820925	0.10076001365431342	36.95046144677504	21.963070845863868	10.848200128682743	33.33987851856562	0.9254760788849558	17.002978600346612	17.92845467923157	12.425458728362948	5.569922100238475	6.855536628124472	2.9859651109710987	9.520703120134556	7.022751139198051	0.21560106457781136	0.48466547870151194	2.775883176567653	50.99892187932943	53.77480505589709	37.2690581984086	16.706485889373628	20.56257230903497	8.956136745694309	28.55650213252236	21.06411736109766	0.6466762152650074	1.4537109918730553	18.372142714733766	0.44599085312805553	1.0912837051405575	0.2601951739902773	0.11795566724687671	0.6060348633203249
4	P3	13.025991226596943	0.17029029987541144	1.982131774496622	10.924464096157752	0.7964840546762195	0.19257498455653838	0.5183849042659986	0.08552416585368262	10.473413080122478	2.5525781464744637	0.43410345696288377	3.6994948329476913	21.306562994747345	3.250023146141218e-5	0.0012647913190959388	0.07843885475465957	36.92943562796356	22.044737391313042	10.685849991482502	25.372571317693392	0.4506350219329333	12.30491164309351	12.755546665026445	9.662010250302187	4.52277817509738	5.139232075204805	2.95501440236476	7.168689071575035	4.70442845087812	0.1169056342768677	0.19067639269352207	1.7760715549499155	48.49690435006389	50.272975905013816	38.08053243529342	17.82546245891701	20.2550699763764	11.646491659692765	28.253695621996332	18.541394137682524	0.46075595891751164	0.7515059877299671	27.305715366536276	0.35012959062746873	1.051129899357019	0.28524381883276795	0.0881606428553105	0.3681306480641793
4	L	10.894990705597717	0.09905256951428483	0.8781152790772029	9.754127743434719	0.9098616198602723	0.33547562187182794	0.44231998217419477	0.1320660158142497	8.787795237672839	2.1071954679248783	0.5045668115588491	2.017333474475815	20.429912486604703	2.5725609261044585e-5	6.195618901474715e-4	0.08069083881942388	39.52234709809609	21.735901538597197	10.42241299538791	23.617710217059223	0.32241645847128747	11.255529779377873	11.577946237849163	9.219425983623204	4.212937985652042	5.006487997971162	2.8203379955868555	6.885536783449787	3.7735046372914822	0.04611006462020813	0.12702002235419307	1.365146982955206	47.65715929246999	49.0223062754252	39.036070384858704	17.838045885621078	21.198024499237626	11.941623339716088	29.154125104288557	15.977436434823625	0.1952351188850752	0.537816838240507	34.90991071840777	0.597212665315557	0.6954163360746984	0.4083901080729419	0.05475532599873179	0.6676814120489851
4	W	7.550596374843556	0.041571768909613484	0.4738137979456076	6.969752990028204	0.5047796087878108	0.13053916311112893	0.2833271142996425	0.09091333137703939	6.163937394413066	1.3866589804304903	0.21654574069109306	1.1481285538276798	13.881215840608732	1.721297811530394e-5	3.9610018912324883e-4	0.055126921387606595	43.06157551982316	21.69661847260248	10.50571495245962	16.67154048187151	0.6172203238532901	7.5990199308776285	8.21624025473092	6.36209255501859	3.0664258350331672	3.2956667199854226	2.093207672122	4.573813826661287	2.796084066768597	0.1773181300204801	0.18244125533873912	3.702239301307819	45.5807904442948	49.28302974560263	38.161395834636124	18.39317631365603	19.768219520980093	12.555574419761244	27.434860213636608	16.77159989989548	1.0635977533887426	1.0943275190263562	12.311681318977232	0.3772113056740136	1.0653828524525397	0.2026198955118682	0.10797216516106661	0.4227124096038678
5	E	13.191069582019079	0.11531423110843599	2.0011377815691644	11.063803750561835	0.6781972052527806	0.28923342390872614	0.28975214697837925	0.09921163436567534	10.556749503245268	2.6343200787738104	0.487451383072923	3.5158477284372904	21.154616485552094	3.106123255367701e-5	0.001294814728339673	0.07627105055517833	40.87281330720277	21.89510279096431	10.76718018716942	25.29071363244442	0.711338921802973	12.644674278180107	13.35601319998308	9.239094110878234	4.221185544063103	5.017908566815129	2.6956063215830994	7.195950167835438	5.155990489766797	0.26875777761962544	0.31220340006216313	2.81264867469151	49.99730123059388	52.80994990528539	36.53156745654571	16.69065414843778	19.840913308107922	10.658482638168884	28.452934434416466	20.38689206125203	1.0626737605175645	1.2344586420117865	17.77587854483019	0.7163724735382837	0.8815442242184176	0.28473663726712156	0.12041336532225455	0.45346178244083735
5	P1	16.290057079227577	0.22992602004765766	2.689913473011402	13.315819797669363	1.2564715931679604	0.6442800950563049	0.4596532382493545	0.15253825986230116	13.019637865668301	3.2704192135592742	1.0407458218620953	4.69612683822931	25.132741801886667	5.0482994883555464e-5	0.001666845187144945	0.09348529675822276	43.019306784916076	21.89841806750911	10.730915964715146	30.492485567193004	0.5167018351125269	15.107319039211678	15.624020874324202	11.36792909376747	5.22786210821919	6.140066985548278	3.500535599101332	8.728150910293584	5.782184240236318	0.2795067658525878	0.23449538721471413	1.6945218649818714	49.54440006512853	51.23892193011039	37.281083789372275	17.14475553886584	20.13632825050642	11.479994280517339	28.623940449394652	18.962653036252956	0.9166414631456294	0.7690268039907141	29.237982164165565	0.6881968115253554	0.9508435758587177	0.44459574012324893	0.13700146423141468	0.5459591422217247
5	P2	13.377891327861812	0.1886579375936007	2.2460322881660715	10.942875170416746	0.8139754225487309	0.38886093902753255	0.3235352709038126	0.1015792126173857	10.721044328210976	2.6568469996508375	0.69952192096816	3.869269922203348	21.09132558318831	4.117151310821018e-5	0.0013899848170362272	0.0795058290383792	41.86629253267714	22.01774550875921	10.643230965753332	25.70252504721013	0.6539426899745677	12.865416641837335	13.519359331811906	9.4660453341349875	4.3380998542575355	5.127945479877453	2.7171203812632347	7.29434013023205	5.274817459195017	0.2504708784552848	0.2865276605317465	2.544274108374226	50.05506897943401	52.59934308780825	36.82924271739004	16.878107681207815	19.951135036182226	10.571414194801703	28.379858075554377	20.522565193521984	0.9744991124226998	1.1147840922456276	19.673614888695642	0.6105009362067725	0.8255035956252504	0.430621130435665	0.1160266341463915	0.49160578741480443
5	P3	9.218584059842135	0.1670660435184559	1.1874863944641376	7.848962200156329	0.6757888040313691	0.31562023264866584	0.28740058366029386	0.07276798772240936	7.358058719591189	1.8605253402509463	0.6106914613735805	2.2657058739214118	16.018234227224937	3.620109475939426e-5	8.102802581844288e-4	0.057026928870414835	41.48596179601216	22.27759319942768	10.694815457845124	20.702917958328204	0.5265830277135561	9.961875648318747	10.488458676032304	7.773137752870043	3.7421978481564997	4.0309399047135415	2.4413215294258594	5.873886082680527	3.8268810086117804	0.18962437972905438	0.212063996776298	2.5435208156332694	48.1182201869827	50.66174100261597	37.54609745600198	18.075702447785233	19.47039500821674	11.792161541382065	28.372261796640252	18.484742181342284	0.9159306920441802	1.0243193602136196	18.91795808834477	0.5773295892498689	0.7102192244130706	0.5392795158464266	0.09320284722103102	0.40152724967399467
5	L	10.809297749674247	0.11359257338526445	0.6532570033088599	9.91294576202162	0.519242867388992	0.09143756983147143	0.33267330716569105	0.09513199039182951	8.684855063673705	2.124442686000542	0.3039047529789918	1.6249608790786587	20.070105718778112	2.7790911347373177e-5	5.383633818887014e-4	0.07289397856725877	39.62969548887556	21.845478725654438	10.721444707270772	23.40535980534377	0.17548871091530902	11.115957398821001	11.291446109736311	9.148201657739415	4.3100933287119645	4.83810832902745	2.9657120378680415	6.971359958207697	3.474668427358312	0.0693959794502995	0.005480153334357471	0.7497800178027705	47.49321305576799	48.242993073570766	39.08592618879866	18.414984279489307	20.670941909309345	12.671080737630566	29.78531420233086	14.84560996394081	0.29649610186490455	0.023414095659859392	63.342863143974945	0.5485372638603212	0.7622370239410697	1.1862742352585198	0.09928317104045467	0.6334789029021504
5	W	8.511801720652732	0.17781139709367716	0.8728195292574245	7.442559089368792	0.6214651492676185	0.23192329579012352	0.3265582213417624	0.0629836321357327	6.862460499594014	1.6493412210587184	0.5575638011924187	1.8138239337852127	14.996689899921515	3.5609753035557e-5	6.213438349944692e-4	0.05691432510514197	41.77748935713704	22.273031732386478	10.59562716336854	19.65626716395861	0.3769812589671175	9.044337496452805	9.421318755419922	7.533907963393589	3.6882045414480915	3.8457034219454984	2.701040445145096	5.479336936845254	3.324708888273378	0.13250543165616682	0.07500416680959729	1.9178680052657393	46.01248762550574	47.93035563077148	38.32827413542502	18.763504335201137	19.564769800223885	13.74137023380348	27.87577565536996	16.914243485505256	0.6741128951438271	0.38157889381521853	23.9914777759329	0.4964859279117948	0.9859294527504576	0.572490264070663	0.12231212313777262	0.5054992185611421
6	E	16.32571261280007	0.1505451268894898	2.914166620451459	13.241690313732823	0.8476337572527732	0.28528130287761894	0.42017278447269213	0.14217966990246214	12.931782548668373	3.3939300641316983	0.5574080903778665	5.028532248357625	25.288413699495198	4.148956011914647e-5	0.0018052461125106628	0.08743299415001782	40.80028998920055	21.90180897783031	10.805682127367238	30.982772290367215	1.0104972968035981	15.426973345211417	16.437470642015015	11.414762203612685	5.18221907047856	6.232543133134125	3.130539444739507	8.89589108750755	6.186307816206047	0.2795559730097397	0.5066221554603346	3.2614812106977578	49.7921012381703	53.053582448868056	36.842288019402396	16.7261309669495	20.11615705245289	10.104129531729528	28.712379267214093	19.966927937334447	0.9022948959820998	1.6351737369152322	15.266714115920914	0.5190345236487117	0.7882721338702985	0.4513220058929661	0.09972661676928783	0.5078794084960976
6	P1	14.85272406181464	0.11109125348322343	2.3214422773273142	12.345048185146785	0.8590841667636588	0.2844201950691493	0.4418178736280179	0.13284609806649178	11.839632554563208	3.013091507251431	0.4951301207104216	4.143173929887825	23.847761254982967	3.3655868183343056e-5	0.0014651466243990874	0.0881586140050991	41.4669622634148	21.866687897316787	10.664045958664511	29.015088458743207	1.1901531566487324	14.34845655879613	15.538609715444863	10.568801395186394	4.743662010802425	5.82513938438397	2.907677348111941	8.19669959475969	5.843851957204233	0.29320700819536233	0.5563437846062894	4.101842247839502	49.45170709783745	53.553549345676956	36.42519101816374	16.348948987515502	20.07624203064824	10.021259636159275	28.249783234039228	20.140734588880036	1.0105328771003947	1.9174292209977553	12.055974879064244	0.6040958976111219	0.8924401022363592	0.43181340042598276	0.1098971621038121	0.6101485643252214
6	P2	14.71896702726602	0.0805358376009216	2.5257483520216293	12.094963916585701	0.8916480016968977	0.26653702514723926	0.5186220046789854	0.10648897187067305	11.742453571517473	2.9765134557485466	0.40239759080889387	4.491759553928868	22.691252797482083	2.5744420649201187e-5	0.0015926094833228902	0.08188735385204082	40.33965616249145	21.944867572326014	10.774629037065834	27.919059114843606	1.1495792422316722	14.042920785335186	15.19250002756686	10.099217062412903	4.584579744579124	5.514637317833777	2.6273420248638386	7.776060109451687	5.94651620411334	0.2773008203734338	0.6326605590334099	4.117542921138343	50.298689248696945	54.4162321698353	36.173199894990354	16.420967933484768	19.752231961505583	9.41056793517433	27.852156755946773	21.2991282394319	0.9932312519299852	2.2660525787455565	12.215704902668334	0.5071525938773429	0.7827604737174405	0.2903541486898025	0.1059454114306584	0.5352339494750167
6	P3	16.66571453988317	0.07486214341715935	2.09507727756001	14.427095051932122	1.1410366130259755	0.38981053325408443	0.5890857630035385	0.1621403167683525	13.306031626482842	3.3596829134003277	0.5486152327428666	4.017943415052223	27.855941424826497	2.8189311947896534e-5	0.001400110761927335	0.101087929665349	41.2731792457391	21.683518026236406	10.738397969595734	32.786954141210124	1.0120662136324339	16.336158351323117	17.348224564955554	12.170440346532951	5.4791944828867	6.691245863646249	3.26828922972161	9.209978017384998	6.726314063465235	0.2390343396948726	0.5945914898972935	3.086795465274286	49.82517827354417	52.91197373881846	37.119765056906736	16.7115080567971	20.40825700010963	9.968261204274773	28.09037392652744	20.515214784806403	0.7290532041048267	1.8135002334661754	16.14139285678807	0.8296769196143376	1.0662760770666901	0.7013569036278378	0.11859165991315346	0.651066213434065
6	L	14.895201436314569	0.1130684564682969	1.353394767147074	13.24591845000932	0.9970201564478753	0.2401255820615141	0.6073165914116574	0.14957798297470376	11.939499391954401	2.9557020443601694	0.45633491691304506	3.0025456319118313	26.783400362300124	3.4055083120234984e-5	9.579182724414441e-4	0.10458817627470593	38.94119457482223	21.782801056203354	10.500914591320663	30.621854061291874	0.6251015111000905	14.821450634362211	15.446552145462304	11.641363184100033	5.219113170171619	6.422250013928413	3.5339387317295397	8.95289940975844	5.4341782446399165	0.16104433183176006	0.35698389384146817	2.0413574888342954	48.40154552593712	50.442903014771424	38.0165197077845	17.043752999818963	20.972766707965533	11.540577277444088	29.236960609369238	17.746078450256515	0.5259130668881711	1.165781448526725	23.71047001354796	0.9113837920238318	1.366664398341205	0.6352154481723571	0.07739244043157592	0.5740239476153037
6	W	9.395478423303741	0.0726902892052983	0.8747086799264995	8.407390186751176	0.6637007689767325	0.23184403934282063	0.3606025943904273	0.07125413524348465	7.6024804698265545	1.792997953477187	0.37276465862672614	1.8742886553509064	17.30381070180788	2.315033309618655e-5	6.373168909318209e-4	0.06732586737241575	40.07855200168568	22.092877537711274	10.500868247616502	20.97077213902491	0.5094169631372208	10.37046398000549	10.87988094314271	7.796866543282795	3.6103815436216795	4.186484999661115	2.294024652599403	5.733242363598177	4.36672736666715	0.19335603277517152	0.2849706098861283	2.429175996763787	49.45198923175029	51.88116522851408	37.179682710745105	17.216254698142716	19.96342801260238	10.93915206074081	27.339204897129548	20.822921243519804	0.9220262920856004	1.3588942171367218	20.357516004452357	0.511474479054181	0.8291913525969563	0.3785685723566028	0.09499180466463145	0.46812495119385655
7	E	8.035855445919388	0.0982706303899052	0.9712323146113482	7.011762468217246	0.4772965547239615	0.24772800555423283	0.1870800238076362	0.04248852536209249	6.542923288742858	1.4929321571765293	0.4049021128036235	1.7973897775322951	13.937845763733725	2.316022506843977e-5	6.643169471737376e-4	0.053583402880779396	40.39999586074291	22.27487150562943	10.602997690921098	17.585742989456747	0.5881264391493929	8.538134103450936	9.126260542600331	6.396093072024292	3.053814717429323	3.342278354594968	2.0633893748321213	4.781690464889659	3.5559344747211643	0.21326979383311417	0.2346449167899385	3.3443365998354166	48.55145505407329	51.89579165390871	36.370900426891076	17.365286864821062	19.00561356207001	11.733307919200191	27.190721869166666	20.220552960731133	1.2127425833584438	1.3342906064908155	14.517514491951149	0.39760669825668005	0.7677189474178538	0.270906515416377	0.0648001173232808	0.26482403127962484
7	P1	14.383060757858352	0.12991336463775807	2.073375718796645	12.192136968553713	0.5918675848912356	0.17519545933024822	0.31847408570061675	0.09819803986037068	11.656545805552557	2.7265149523057945	0.392641415903317	3.612453516844862	23.107253858432827	2.897387580124806e-5	0.0013147223944651358	0.09248717460500218	42.827192755548914	21.838723525831945	10.575737908901953	26.43574116536303	0.8660489089534137	13.437609787740028	14.303658696693446	9.651110196235345	4.311770579171217	5.339339617064129	2.4809722724342365	7.114214886267336	6.048206632615987	0.28223773534436686	0.38366066028813434	3.2760530659459595	50.83122014126248	54.10727320720845	36.50781014939178	16.310382796532444	20.19742735285934	9.384916643399759	26.911350212448788	22.878899421744016	1.0676369297871773	1.4512952668443397	15.515994130145438	0.5823173180829052	1.0411665211014645	0.4321490265461845	0.13219285875452524	0.5616015121854687
7	P2	15.053667625834827	0.16847140934351912	2.979569294765566	11.981175885530744	0.6854873780802461	0.20167456551824375	0.38405055598972926	0.09976225657227308	11.993821833432195	3.0598457924026325	0.4399250057318864	5.033070940908011	22.664294213828946	3.182135882521142e-5	0.001827342003530906	0.0772514653316833	40.15748281042367	22.00376381430402	10.873557858922956	27.41462377003922	1.2126362071589216	13.866683009652656	15.07931921681158	10.0889966408512	4.566668846248378	5.522327794602822	2.246307912376442	7.266089425141252	6.267811511652933	0.210719747340243	0.7028487207874555	4.423318799961729	50.5813361728758	55.00465497283754	36.80151413158265	16.65778412483333	20.143730006749323	8.193830895579817	26.50442875339469	22.86302217469376	0.7686399386977308	2.563772994599991	11.435155018289308	0.3774429705811696	1.0659242473383979	0.40532492307690904	0.10475616842864076	0.4894968990808568
7	P3	15.136632628908282	0.218724492110815	3.3740010655054578	11.67905497240905	0.96802497920815	0.4469121965772493	0.42523083717298715	0.09588194545791359	12.009893476035467	3.126739152872815	0.7569268708532335	5.654223185128723	22.656859666633018	4.330434695725037e-5	0.0020182966061478543	0.07554131780062076	38.80280328318883	22.14618540367497	10.861342691391963	28.886188273245928	1.39693093043738	14.328937302344812	15.725868232782192	10.381697674594244	4.771609364621002	5.61008830997324	2.7786223658694897	7.934334575170829	6.039466290394769	0.29861376374825077	0.6969912478936479	4.835982225218695	49.60480478352389	54.44078700874259	35.940005570792664	16.51865354987115	19.42135202092151	9.619207420464747	27.467572045563116	20.907799372021877	1.0337596671583822	2.412887575544862	10.2574415027509	0.41930131675726473	0.9148669964300968	0.6148741821148862	0.11151189552366267	0.4014813061414314
7	L	13.519666061883816	0.10854456649659333	1.7148137937228025	11.680177274577987	0.5991405698142123	0.09893821086150871	0.40925804761655393	0.09094431133614968	10.932764586206824	2.5869014756769935	0.2711882425907831	3.2097353447889145	22.845875642584264	2.465643715410891e-5	0.001157594061096564	0.08887178966265845	40.281435098728984	21.710736729495263	10.566426873398436	26.178322784353508	1.546533232041217	12.442130092609931	13.988663324651148	9.451930554226413	4.199006405319325	5.2529241489070895	2.7377289054759375	6.813035600202372	5.226504944835846	0.3005451500203322	0.771203828335492	5.9076864655575365	47.52836992309704	53.43605638865457	36.105943960152125	16.040013105152116	20.065930855000012	10.457999651193267	26.02548549930192	19.965010699461885	1.1480687762012192	2.9459634778299546	8.045174739755177	0.34536600786808275	0.843595203668888	0.3823932078141803	0.07026362390964272	0.5426281134955996
7	W	9.372964258672608	0.09276229693817657	1.0985151569706415	8.19481413869301	0.49851720357012796	0.17451823838444555	0.2610025789078407	0.06299638627784174	7.6372403739819	1.7357238846907086	0.3277224048969145	2.072132716614369	16.226711914083758	2.354028725132856e-5	7.54106600880416e-4	0.06483275853358185	40.529674251427444	22.01217295842897	10.498097051886205	19.496885393696108	1.083038924421323	9.319494104685125	10.402533029106449	6.949761924834068	3.189386076225629	3.760375848608438	2.1445904397555857	5.1659312784536	3.9114763829081447	0.24497896689404822	0.5207628093838245	5.5549330190528785	47.79991222443345	53.354845243486324	35.645498162907195	16.358438857402565	19.287059305504627	10.999656593606446	26.49618733525454	20.062057625741776	1.2565030872739131	2.671005131682221	8.604948441409537	0.3795655558584239	0.8535838529955562	0.3497347283576041	0.09923957919849857	0.337970252576647
8	E	8.935196748104575	0.10100996349658223	0.6273703051524416	8.139764790170094	0.6000943070877907	0.20453051710108738	0.31416935650485023	0.08139443348185306	7.2676687869597485	1.6675279611448262	0.3876712541898283	1.4376438627804726	16.206729008574513	2.4697453234938422e-5	4.98927786202336e-4	0.06362594688802452	42.18844347709316	21.75785478512349	10.573210697835176	19.96558707974142	1.2650568164494447	9.387085835013693	10.652142651463139	7.14108169208089	3.2736626896115917	3.8674190024692985	2.17236273619739	5.401232907641921	3.788857954934865	0.21141185297536655	0.5025546343806603	6.336186416141332	47.01632763175059	53.35251404789193	35.766950721558125	16.39652606525803	19.370424656300095	10.880535230549928	27.052712680422086	18.976942374909296	1.0588812246341648	2.51710421723882	7.420287937232603	0.4761768089291999	0.845082991599953	0.27482531454110565	0.11894735098842503	0.4692674156340694
8	P1	9.950775246799349	0.302763716222116	0.7263693084437367	8.782677185914004	1.6420510854834254	1.0089334619447548	0.460358425411502	0.17275919812716872	8.02986992809915	1.920905318700201	1.609736693057777	1.6220761944328443	17.38811118897297	5.786861247085976e-5	5.394127368049296e-4	0.07259338979242448	45.64603455947955	21.407602757953022	10.441467142795481	25.254599747959112	1.676905677106369	11.147767455149378	12.824673132255748	9.250017601396534	4.491091619777626	4.758925981618909	3.179909014306826	6.590763739105839	4.310984991613707	0.3315818468611081	0.7005029202365822	6.640001005131289	44.14153289461757	50.781533899748865	36.627060787784025	17.783261919011654	18.84379886877237	12.591405312467096	26.097280514764265	17.070098257890976	1.312956254188523	2.773763699395757	6.647820212753836	0.542113498424325	0.9724914075191948	0.4885699773660256	0.1140207982741803	0.5548649622316504
8	P2	9.52524369179482	0.08879977307556264	0.636826958255353	8.666781090848087	0.7779727595249029	0.26710686599054395	0.4125814452941201	0.09828444824023883	7.807227257039591	1.7180164347552291	0.42501757264043827	1.488943854750404	16.660083196172693	2.3415724144409704e-5	4.982660846985312e-4	0.07251855086960966	43.20079881711533	21.509590848467283	10.425391621866739	19.788260646480534	1.309312912073672	9.654678992544579	10.963991904618254	7.138492091993923	3.172031652684314	3.966460439309608	1.6857766498683553	5.104403804032442	4.347495124108256	0.1817846269439784	0.6786491943669555	6.616614443607208	48.789932399954125	55.40654684356136	36.07437874163816	16.029865935935504	20.044512805702645	8.51907441480048	25.79511102680109	21.97007206331439	0.918648840297694	3.4295545550521007	7.373851509074045	0.36607094059839324	0.8350529991955428	0.23962071678778946	0.10339566664399635	0.42453615683026247
8	P3	12.661841468287221	0.17698471967630142	0.8878266962156143	11.472953430164063	1.3856258995146278	0.5975335732424695	0.632883484840852	0.15520884143130645	10.197322970795828	2.4645184974913956	0.9741087220102027	2.196743280909583	22.44553168270836	4.312955510559274e-5	7.296463280240425e-4	0.08890127223452712	43.296982401337594	21.558994525854718	10.585844312545985	28.99426871273635	2.0337470655455743	13.326014064742589	15.359761130288165	10.425943787608498	4.898236473641697	5.5277073139668005	3.208563794839685	7.562006111031386	5.440442238184213	0.3365079531531729	0.9984833066231653	7.01430715737351	45.960855908357	52.97516306573051	35.95863682890088	16.893809332359684	19.064827496541195	11.0662001053686	26.08103755246503	18.76385396053939	1.1606016226419071	3.4437264706199	6.552444151243431	0.5845054067872836	1.0145863328532692	0.4467920997330077	0.13711888541271874	0.4814390617820058
8	L	9.836280139806684	0.1414905901378123	0.4756901520361235	9.059821845093044	0.8531424645258358	0.2360358575570984	0.49767670068838266	0.11942990628035469	7.968128480695447	1.868151659111237	0.5020064858547324	1.4846337849021836	19.302991034698156	3.472649803531633e-5	4.2063401765319637e-4	0.07872451784432055	39.71480568479992	21.95679991248981	10.374552123267293	23.21207682071188	0.9271923519350028	11.091608945288476	12.01880129722348	8.825723856987807	4.0166747485624414	4.809049108425365	2.367551666500593	6.174810187948874	4.617081675803755	0.1298021226059951	0.49153156027430966	3.994439442435756	47.78378527246453	51.77822471490029	38.02212066226108	17.30424545630664	20.717875205954442	10.19965462283863	26.601713563342855	19.890859880680665	0.5592008143371907	2.117568212749156	11.962575966185288	0.666622317980438	0.6841752844001255	0.992254008759361	0.099261931135373	0.8476866933254197
8	W	5.018100569636047	0.11520225475345128	0.25065075087782546	4.61485033411756	0.7552116440403412	0.3688863450432173	0.2979272149583593	0.08839808403876477	4.05889201476061	0.9592085548754367	0.6093317696071939	0.760099030130769	10.234062600829617	3.294371434979563e-5	2.514334586560547e-4	0.04133220446284421	42.26184336117413	22.561887206270274	10.319785269654206	15.580288153362973	1.2292925959333014	6.343442292514572	7.572734888447875	5.850229347846708	3.0473082323038168	2.8029211155428904	2.157323917068391	3.9900675142584516	2.17126859365649	0.22216996511532452	0.4451324824224017	7.890050452423507	40.71453769066109	48.604588143084605	37.54891623479985	19.558741162602065	17.990175072197786	13.846495622115546	25.609715783062743	13.935997667590161	1.4259682679063261	2.857023426272901	5.160237939689627	0.34381757657279366	0.6715302907597686	0.49443478876336605	0.07163712265218491	0.4210633427073597
9	E	8.63279680660648	0.11483541492142554	0.776723240277712	7.728356722089398	0.3964364299120515	0.059515050555387555	0.2770880331145632	0.059833346242100835	7.092510686427098	1.5402861201793812	0.2283551217885056	1.6230150035730995	15.59698470068678	2.2056758430434317e-5	5.614338910594235e-4	0.06500828684371836	38.6293158498246	22.109690304612066	10.427257189122175	18.23728394921482	0.5838494332239794	9.009385013778184	9.593234447002166	6.66567301047834	3.034121482107474	3.6315515283708657	1.9783764917343136	5.0149076880778605	3.7729753799531607	0.14599563914433056	0.23424303695972343	3.20140561966255	49.40091429659442	52.60231991625699	36.54970240656543	16.636915291534425	19.912787115031	10.847977677177582	27.498106088838792	20.68825265022866	0.8005338928257253	1.2844184343020464	15.431007552801642	0.37995653703932114	0.7214091012043684	0.21654005507362847	0.08987775038279781	0.3241403275959899
9	P1	10.02871143730432	0.09517946245983641	1.3191048575938737	8.639392017682766	0.4231599269806506	0.0669512943457446	0.2970351660716045	0.0591734665633015	8.190450624141095	1.838260813163226	0.2249381351451306	2.4103205812577864	16.697095940877148	2.585138072802792e-5	8.68433813185763e-4	0.06929876280380115	39.39230583990735	22.051876819103164	10.470158366079449	20.103910449392277	0.8223734199382798	9.991926609766269	10.814300029704553	7.190258729276391	3.2975633432400198	3.8926953860363698	2.0993516904113365	5.560752244298286	4.212152359153767	0.23286490950933736	0.37910811567746	4.090614221588614	49.701408265416916	53.79202248700555	35.765473326079935	16.40259665671015	19.362876669369776	10.442504186914531	27.660052795680766	20.95190569892882	1.1583065398919774	1.8857431574408952	12.150108901277688	0.2724087989385566	0.7185117241109954	0.1697173940559448	0.08933545728232034	0.4085635415142051
9	P2	18.572630324588292	0.10471413412794842	2.1410877327977436	16.20329432614995	1.0524307892520868	0.2880918574394371	0.5891374721750662	0.1752014596375836	14.974521887120515	3.598108437467776	0.507331760478157	4.088337677344841	31.114561181361715	3.082773308185744e-5	0.0014428330291655976	0.12510647811619263	44.060409426454456	21.561365769155945	10.547982184442112	35.89228791018518	1.4910142051292044	18.191865427411432	19.682879632540637	12.990821638407647	5.673490467051046	7.3173311713565985	3.218586639236895	9.751591999783892	8.037611339570711	0.3319695165585695	0.8658283246585473	4.1541353085661	50.68460799415663	54.838743302722726	36.193907925053814	15.806990296210891	20.38691762884292	8.967348772223446	27.169045406594645	22.393700172258654	0.9249048636555883	2.4122962760834494	12.201000744882245	0.7332477355801548	1.2087800719433175	0.5287499644345702	0.1529241431542839	0.709317166778185
9	P3	13.785732366157893	0.12751260438918516	1.2796474634708617	12.253253824268418	1.0581913729235775	0.42245893451124	0.49905245278989585	0.13667998562244152	11.281334149762948	2.5043982163949448	0.6599912782720135	2.5672451341602924	23.12534694538767	3.1285948913938964e-5	8.919539130769399e-4	0.10341323036383415	45.59103858445273	21.506853264498563	10.390593013681553	26.672454354923953	1.4975156729848986	13.32733719648779	14.824852869472691	9.614723522164258	4.177311513249171	5.437412008915087	2.2328779632870046	6.918866185410306	6.126128300792094	0.27572036002562855	0.8569561324210977	5.6144652196525175	49.96666980527592	55.58113502492845	36.04738954362219	15.661519025068666	20.38587051855352	8.371475431449364	25.94011819588334	22.96799619290064	1.0337269917371827	3.2128881767601434	8.89963119379131	0.4797528184296129	0.996399419027686	0.2901842290301876	0.11421307956280634	0.5500201654875913
9	L	8.849749059655403	0.13920096834859497	0.6392273029497458	8.013277509412982	0.6064507267952807	0.1784307067317931	0.35113284504327846	0.0768871750202092	7.271814851427764	1.5779342082276402	0.40418919822942595	1.4714940194192918	16.4088168780339	2.8289114599394098e-5	4.823164164127815e-4	0.07188132492117019	40.91543141798565	21.820791651600537	10.281457983190943	19.27662058744776	0.6103537478115774	9.282564248358407	9.892917996169986	7.209682403955889	3.2813929355829057	3.928289468372982	2.174020187321884	5.189694908084889	3.8654312025159108	0.12169255823975396	0.23573416666798125	3.1662901961613423	48.154520686073354	51.32081088223471	37.40117398300911	17.022656646153166	20.378517336855936	11.27801513475618	26.9222236571084	20.052431830467942	0.6312961220961923	1.2229019376014636	15.208498811780922	0.37538221121862125	0.9428084553730031	0.4719866617216153	0.0868174932448236	0.39202962998674484
9	W	10.059655541073278	0.0949892602751688	0.7363242155966481	9.203698377716382	0.6299294357232269	0.175332851737691	0.37862656235567604	0.07597002162985993	8.279898422942894	1.779757118130387	0.342241480855971	1.682620964736129	18.318267992915114	2.2192718908348325e-5	5.590221702709186e-4	0.07683635671129183	40.439502696658884	21.669610475436738	10.440173942462087	20.928051464945543	0.2834902653687231	9.973076611917786	10.256566877286511	7.971493327145408	3.69422675184306	4.277266575302348	2.699991260513621	5.998763739005148	3.677080249581992	0.13716425152942535	0.07141632025377581	1.3545946494042644	47.65410974176299	49.008704391167264	38.08999294797057	17.652033960404218	20.437958987566347	12.901302660862157	28.663747071976903	17.57010324511623	0.6554086115431018	0.3412468684597706	35.1796087211187	0.4156147658407252	0.7745357296921963	0.3541123375936264	0.08376382851357064	0.37176677424211657
10	E	6.748601509844368	0.07124422022295063	0.40870468818360906	6.265045178358076	0.619540220669995	0.2422554396820814	0.2795076324596909	0.09777714852822278	5.575978272711276	1.1726232371330925	0.3689007411362937	0.9795269203208389	12.740615717366262	1.9995143029974607e-5	3.5503051233880386e-4	0.053794619477922176	44.26497919535197	21.61585204586461	10.37992430920797	15.991709510492319	1.194485026411806	7.325229825315958	8.519714851727766	5.924083060896674	2.851959240746122	3.0721238201505505	1.5479115978678815	4.113616733581714	3.04425488695079	0.19733480268729706	0.5281675747502138	7.469401727364374	45.80642126165312	53.275822989017506	37.04471405642921	17.83398603429435	19.210728022134845	9.679462954553305	25.723433325766266	19.036456890074348	1.2339819114261907	3.3027586850779014	6.1325421946231575	0.2667007829612507	0.6510325494445182	0.28233467213090807	0.07431334980583228	0.3578852263190291
10	P1	5.0507855412025	0.09667921278233155	0.6028036371624603	4.384755317836788	0.4274267208022019	0.1902872052439089	0.18775944114962212	0.049380074408670926	4.123726495243191	0.927059045959309	0.3646986350619139	1.1973496705616262	9.619253630657411	2.9188618541259582e-5	4.59309834520081e-4	0.04003743465260562	40.64245987613349	22.797673517826986	10.26401749127896	14.155293374989494	1.1341432024597011	5.955682839342631	7.089826041802333	5.276454378682795	2.7134645229009524	2.5629898557818427	1.7890129545043654	3.560230677358188	2.254735686034801	0.24128837427418526	0.39067119079233	8.012149041457382	42.07389194677889	50.08604098823628	37.27548584761643	19.16925669442698	18.106229153189453	12.638473164147282	25.15123200235919	15.928569096410373	1.7045805260420068	2.759894694112053	5.251261768730877	0.3193409413711673	0.5855068360893573	0.2547453397166869	0.10240525608578918	0.6951511206597483
10	P2	6.465269772078518	0.04985057226512891	0.5214544998244987	5.908193149311784	0.49521570608061866	0.20951241558420347	0.21016390244430755	0.07553938805210764	5.42014440178511	1.0451253702934091	0.2958278572718808	1.0430624175605927	11.69255132581894	1.6078202372598914e-5	3.960552630051688e-4	0.05415506155625097	44.75122361394699	21.982441541520455	10.24947345778824	14.351350690935853	0.9239228909855335	6.946796553587137	7.870719444572672	5.362312192576467	2.513940220675735	2.8483719719007317	1.1183190537867118	3.586753712055199	3.209189936789404	0.19231676324378488	0.4681298294163856	6.437881080901134	48.405175953052655	54.8430570339538	37.364512289169	17.517098388958683	19.847413900210316	7.792430676877189	24.992446977973657	22.36158815919878	1.3400603705214307	3.2619217486759	7.518805542502689	0.23790960452427753	0.6014288487535396	0.27203662651076344	0.0732483867837054	0.32116539906038144
10	P3	6.653378372540498	0.04972071210540825	0.4638611489317816	6.2098809225650795	0.43365271129545535	0.09449970402368292	0.296692052296016	0.04246095497575648	5.563929227051153	1.0894491454893442	0.1917788926994432	1.1075322653842905	12.264591522959105	2.0111065812034263e-5	3.941828601342142e-4	0.057020714450172545	39.529892622433074	22.660102938023318	10.301256147326985	15.192375556360657	0.8576513192542135	7.208308291321268	8.065959610575483	5.588767476637174	2.733472515258709	2.8552949613784646	1.5376484691479995	3.7098146461551043	3.2876222888420963	0.2409789863673782	0.4305804821176147	5.645274605492075	47.44688060520815	53.092155210700234	36.78665957080886	17.992396943572622	18.79426262723624	10.121185218490899	24.418924034575358	21.639948779871055	1.5861837108580856	2.8341879814664117	8.404707285461166	0.2537633658446227	0.6934031257000154	0.302212364763661	0.07944227531310774	0.3557160340241472
10	L	5.363242853618249	0.16801761170840074	0.23588097409618855	4.957711811144897	0.6942661958965272	0.4255790419291476	0.17897553445248005	0.0897116195148995	4.404837664249314	0.9584051893689345	0.7754494531699446	0.6420352600694443	11.11587666125035	4.0332484172858916e-5	2.5622493392995414e-4	0.04706019438268822	44.842689433890506	22.456066695666607	10.190586123998001	16.650438622222083	0.8714202396949895	7.123937927351217	7.995358167046208	6.322997472622276	3.2130608469026654	3.1099366257196106	2.3320829825535965	4.1725357921587225	2.794433685652849	0.24205930035166912	0.2828242070620673	5.233617320639054	42.785286856308005	48.018904176947075	37.974960396439336	19.297154386157946	18.67780601028139	14.006135426613575	25.059614865580503	16.782943374977098	1.4537713140398045	1.6985991389115913	8.175088898376638	0.4274827757651763	0.7390324559203777	0.26233765489397487	0.090105457256845	0.4063949394675702
10	W	5.46838721346314	0.12152946467285239	0.07484477338352143	5.207768401044985	0.7654114545724805	0.44677616352850197	0.21015052599040857	0.10848476505357002	4.5701621615732835	0.898225051889856	0.6762642460964571	0.39669663101723884	11.022429682194424	2.9850214868203678e-5	1.3002271933795068e-4	0.05062671111652928	44.83920182275468	21.818130180055007	10.15275248556216	15.0626437927515	0.9790710602858457	6.722340562715997	7.701411623001844	5.591447821385238	2.7060350565289544	2.8854127648562824	1.7697843483644171	3.643115305151193	2.9168349780453737	0.22895162909486919	0.4463299954451012	6.499994780179279	44.62922084070624	51.129215620885525	37.12129091226319	17.965206465488897	19.156084446774287	11.749493466851279	24.18642673409263	19.364694659041355	1.519996305064627	2.963158404236352	6.86603948926176	0.34856691029202275	0.6715075684631879	0.21009165439166758	0.06491952600652592	0.39174774057187023
11	E	9.161593641281627	0.2075076562278044	1.3686556498922413	7.62031031970384	0.6755768245944929	0.35295969278163664	0.2615497503593542	0.06106738145350203	7.326796841238311	1.834796800043317	0.7171371274081279	2.4904614420790465	15.149489748962534	4.0817811502863834e-5	9.076245212326398e-4	0.0527201306824452	40.53104038222694	22.189708528294762	10.781567192103227	20.666698652992466	0.5685925628561299	9.330291978069699	9.89888454092583	7.845292299751549	3.9034665279198353	3.9418257718317125	2.9225218123150842	5.751800854727439	3.2865654710822185	0.1823436716128679	0.09811868440271052	2.7512500782208855	45.14650421304084	47.89775429126173	37.96103301973476	18.887712031135788	19.07332098859897	14.14121268900349	27.83125138322273	15.90271153736659	0.8823067228807984	0.47476709294594216	16.409451314667525	0.46409761257848525	0.7432700449925271	0.286517603230218	0.07704503172414291	0.41725109425303514
11	P1	8.090189822302891	0.23997971826141645	1.03642311565965	6.824084826388105	0.8492045524187932	0.5503947855190732	0.22660585143768838	0.07220391546203167	6.588629587854081	1.5015602344488095	0.9921978064169531	1.877561914822608	13.754936340799098	4.205749091847984e-5	6.83436861313286e-4	0.056693234149164204	44.244967477657646	22.16345987276844	10.410792557900093	18.610140385942344	0.571793292529215	8.5747867793889	9.146580071918116	6.958703726996789	3.387606108073886	3.5710976189229005	2.504856587027435	5.050610134146875	3.301085542145877	0.19742419170790396	0.12600945151889575	3.0724824244804405	46.075884445590155	49.148366870070596	37.39200018207938	18.20301210963891	19.188988072440456	13.45963294785	27.13902221802682	17.738101237750136	1.060842033502517	0.6771010261377732	14.99630529322934	0.5538525687736686	0.839282011812768	0.28626498950195367	0.07789430999624804	0.4720856729119476
11	P2	10.408408661397635	0.14969722079113998	1.8164601012224124	8.48010476185866	0.6844268679587513	0.3515686842997209	0.2578965976438147	0.07496158601521594	8.302894085211491	2.1055145761861445	0.5884961233769287	3.165675536268719	16.862816588730855	3.3972485765776886e-5	0.0011567681036748763	0.05891619212096454	39.864715069273025	22.19761216174921	10.76189778794129	21.794842951797897	0.6848657014335332	10.532855868148218	11.217721569581753	8.117978963680653	3.8626087887611416	4.255370174919511	2.4591424185354893	6.156213622101581	4.088266312979113	0.20688326900366202	0.2527115989611277	3.142329141568957	48.327284997845524	51.469614139414496	37.24724689062733	17.722581425816184	19.52466546481115	11.283138969958168	28.246193999731222	18.757952613014194	0.9492303728052138	1.1595018120572467	15.379447161832267	0.3710517012566105	0.6615248831275573	0.19528619639723946	0.08016403330974671	0.4482902104083001
11	P3	8.293117501824145	0.23056937865991867	1.6248381544118666	6.490346150492091	0.936353820791973	0.5224931182438115	0.36340663162414116	0.05045407092402038	6.595202834622835	1.69791466720131	0.9084819283969322	2.9333886114863006	13.353799265364444	4.7333894179699024e-5	0.0010064946782452724	0.04922467358819617	40.463795070861124	22.583630645888586	10.618052645853073	18.721127483774055	0.48178777328820976	8.803062092741243	9.284849866029452	6.914501243947237	3.438111465659917	3.476389778287319	2.521776373797362	5.363421831046644	3.1310650233108976	0.18983799946767438	0.1579407055208456	2.5734976363244364	47.022072256978205	49.595569893302645	36.93421376431608	18.364873956655607	18.569339807660462	13.470216342381258	28.649032146676102	16.724767383933738	1.0140308036052341	0.8436495379764692	18.27165939197708	0.3947796430774519	0.7511928391786412	0.24461629600422702	0.0736456607909104	0.38113973859105904
11	L	5.493986693811812	0.10588631361651103	0.7419769222065274	4.694706186289585	0.3601735268391686	0.07148501555534821	0.2658323708929796	0.02285614039084077	4.466358251150036	1.027628442661776	0.23065245092395983	1.5243102029144002	10.373937688254427	2.678496370249902e-5	5.201943912055994e-4	0.04128386457237914	35.84295299607139	22.94359089266712	10.391419531876878	13.528817346250264	0.3108998401410955	5.918587956115731	6.2294877962568265	5.282310378181109	2.689790717717721	2.592519660463387	2.0170191718123274	3.7322514653728405	1.6425567155137728	0.08022671516695028	0.023599224809478278	2.2980563059140313	43.74800697384067	46.0460632797547	39.04487911240216	19.88193534494899	19.162943767453157	14.90905760784314	27.587418544070268	12.14117001859763	0.5930061225136315	0.1744367168651234	19.036960435327664	0.2857742696656742	0.5932785495937952	0.6982855911421856	0.044830372476294504	0.3653810019900713
11	W	14.03259948312225	0.21306139195438098	1.709876263893487	12.032461728851146	1.0076113513213594	0.4471347402571234	0.4298313936980538	0.1306452173661822	11.342050618404446	2.690548864717803	0.8140235540016164	3.233633730260181	23.257078884493275	4.3415747732869264e-5	0.0011055529626562315	0.09118970651453384	42.01107834441168	21.770640930219454	10.591703753782099	27.328057855514352	0.23357335866315312	13.109124322305822	13.342697680968978	10.558691794086778	4.8230432299911605	5.735648564095617	3.4266683804585956	7.4134940338079875	4.877023043843724	0.1462780924349012	0.08643855456917286	0.8547016399704448	47.96946929640892	48.824170936379375	38.636817332250374	17.648686399490877	20.98813093275949	12.539011731370255	27.1277749520428	17.846211646758576	0.5352670621830694	0.31629966178416513	56.12422751179895	0.6520604030973192	1.0732594435205483	0.4533180200251128	0.10942579552905392	0.5512259165109374
12	E	7.2897612826462765	0.11740247350789058	0.6329332289063249	6.513515483264142	0.5167117415842182	0.1972137431169235	0.26292210863420934	0.05657588983308538	5.8472122950045655	1.4425489876417106	0.426344018056019	1.4207274131221317	13.645362845759106	3.064379584026886e-5	5.057966236647526e-4	0.04948646014529884	40.46251241518721	22.34892735727731	10.6054033590064	18.257701991903605	0.6902304636267147	8.224488985843053	8.914719449469768	6.8498739452201685	3.3799848605286047	3.469889084691562	2.4931085972136695	4.970686475536746	3.051462695465227	0.18865250407194528	0.2333330145413857	3.780489263833959	45.04668215907024	48.8271714229042	37.5177223741397	18.512652151007078	19.005070223132613	13.655106202956105	27.225148475646066	16.713290077899185	1.0332762806381843	1.277997716497166	11.91556939203854	0.3415781807033781	0.8279432059594111	0.4748685915028427	0.09023435999466624	0.4657848572937944
12	P1	9.09170174382613	0.16387069181672684	0.5560986986611859	8.24382329142645	0.6663167319468596	0.3110642671022992	0.2454616884634333	0.10979077638112718	7.39604192356801	1.6956598202581208	0.6352935266010147	1.2328976635470388	16.82882444979378	3.569245122225855e-5	4.5932983453210403e-4	0.0690163610972392	45.16314499305672	21.382813872551736	10.412316644351064	21.788728388045847	0.8666615990141929	9.996335224606579	10.862996823620774	8.156371999638147	3.880147823479579	4.276224176158565	2.7693595647869267	5.6117615245267345	4.178482560175683	0.24665085938912193	0.32756299734748645	3.977568509641331	45.87847003541042	49.85603854505177	37.433905523890296	17.80805081589057	19.62585470799971	12.710055931057942	25.755342049266023	19.17726673057324	1.1320112628713308	1.5033598634751002	11.534300395883669	0.4268802629717223	0.9139159196413701	0.34864474284091557	0.10497755583266281	0.7214550359000078
12	P2	9.924528970361985	0.0519316335658649	1.096491072214324	8.778663396102557	0.48815270216430606	0.07904005774808394	0.3529884898781887	0.05612415453803341	8.144563794892044	1.7799651754699426	0.14956321848173537	2.1192056935630035	16.55652335180296	1.4333475309460107e-5	7.528409748690128e-4	0.06895755469437381	39.573004621396755	21.829888191637107	10.517798170987886	19.124592715883832	1.073997529550593	9.623038247953154	10.69703577750375	6.831935709450885	3.055897288029164	3.77603842142172	1.5956212289291924	4.883574063737336	4.513472873365248	0.21529281244602	0.6009722223283034	5.615792950500796	50.31761141747499	55.933404367975804	35.72330041714643	15.978888196092688	19.744412221053736	8.34329521487774	25.535571587264748	23.60036075234484	1.1257380256114404	3.142405337757436	8.960018978795835	0.38168603399113943	0.9669324049684874	0.26295686690187436	0.10466374103459228	0.5118226831141132
12	P3	8.676187366045701	0.17597769912836575	0.7747027417695855	7.76225323736112	0.8431045824126275	0.5098540921840733	0.2740048026159525	0.05924568761260184	7.24045325684811	1.435734109197591	0.796011166112386	1.5242496362702769	14.170873134222424	3.2357970285585e-5	5.527669935352199e-4	0.0669847929730419	44.20310853006494	22.147249468923384	10.381984735893392	17.12215947365386	0.7408848400860234	8.248717084943046	8.989601925029069	6.190603087150507	2.8938286213639905	3.2967744657865152	1.9419544614742812	4.325396753553287	3.681592571189631	0.18144881983414987	0.38512213161274034	4.327052561483467	48.17568191462927	52.50273447611274	36.15550419721348	16.901072705325348	19.254431491888127	11.341761326673762	25.261981470321217	21.501917306952762	1.059730930046225	2.249261445119314	11.133602199209928	0.4734021476940998	1.2596768241349638	0.289377542259748	0.09122283578572393	0.3270674525558315
12	L	5.183078437357994	0.06105460838847356	0.365808247679853	4.749911057843739	0.2445741063141557	0.0210194571248266	0.20356874211228365	0.01998590707704543	4.271788048257494	0.9112903891004999	0.11625193265330724	0.896244915184239	10.858102877170081	1.6373851340043642e-5	2.916256106615109e-4	0.04481445879633163	35.52238986983533	23.103452206330893	10.284259552541045	13.422151101677311	0.5342529687555188	6.235996120593054	6.770249089348573	5.008459780042122	2.4323943979184826	2.5760653821236383	1.643442232286616	3.7282333857940095	2.3206435397369707	0.14671353517487087	0.2099681175376107	3.9803826131025697	46.4604821787006	50.44086479180317	37.31488151266778	18.122239717704534	19.19264179496324	12.244253695529041	27.77672041948706	17.289654409023672	1.0930702095622862	1.5643402905170083	11.672365874014877	0.3526393329352794	0.5522383712203699	0.7062345926998507	0.031183337522261746	0.4353767183870363
12	W	12.873685241247522	0.21086907052772838	2.289672051193028	10.395887964323768	0.7836284014054579	0.44673524313836305	0.23977436897573928	0.09711878929135562	10.503816620981867	2.3698686202656534	0.7743689363452839	3.7487517955145844	18.899455370255005	4.046302811378954e-5	0.0013770226585481892	0.08221693593365859	43.89127439223789	22.0411192018955	10.4731920188614	23.126757369411965	0.8781837538540196	11.531499038755731	12.409682792609754	8.263705698962639	3.750606463819482	4.513099235143156	2.4533688778395715	6.15540947648585	5.10903333303932	0.31149509368776174	0.4568972479037464	3.7972627974881066	49.86215254719446	53.65941534468258	35.73222811552659	16.217606315964247	19.514621799562335	10.608356539790828	26.615964262361956	22.09143829128703	1.3469034534852387	1.975621746730695	13.131077622591286	0.4151657196118848	1.046376840354295	0.3379222232257479	0.07922129662627493	0.4353964426737773
13	E	9.793797392201663	0.2633630107941853	1.884732423190402	7.649407535185415	0.46094993660720873	0.1812203735517715	0.2144419649340479	0.06528759812138933	7.913721441138682	1.88007595106298	0.5617404646762473	3.1493124509528077	15.016520414793126	4.2656669741394965e-5	0.001109873572521974	0.0597454067761272	40.57069597691099	22.37129609430853	10.50487897950268	19.11745944822191	0.8505238881869697	9.297851901729034	10.148375789916006	6.883865385292739	3.124562948802685	3.7593024364900525	2.0852182730131634	5.254900428693639	3.8385988266747937	0.1913181446798835	0.31276929335707565	4.448937843914588	48.63539492217317	53.08433276608777	36.00826461244566	16.344028123952924	19.664236488492723	10.907402621466561	27.487441220556065	20.0790216768673	1.00075088532581	1.63604005126406	10.931911532254457	0.4104833768114769	0.8664256247746698	0.1652288579037475	0.0863629937988793	0.3648846875654082
13	P1	7.218959417080843	0.11787228351532181	1.051502288435968	6.123452654574708	0.4435768739791768	0.1594391815229077	0.21059756674227614	0.07354012571399302	5.916748064101108	1.3022113529797346	0.336597243777141	1.8930395518868348	12.627517902920802	2.644067993712582e-5	6.951834036684164e-4	0.04997264029128528	40.623420214478294	22.335671852416805	10.454691714342543	16.334811635312153	1.320476214590731	7.697518504717663	9.017994719308396	5.824297908954748	2.764558481663072	3.059739427291676	1.492519007049009	4.346047968995244	3.2196365628416217	0.24194909848809926	0.5363827563618238	8.08381660022428	47.1233992565753	55.20721585679959	35.65573964969354	16.924336462421916	18.731403187271617	9.137044493506872	26.606048885192372	19.710276645501676	1.4811869514617497	3.283678859217978	5.82935036592343	0.37086626031070946	0.7871987385863168	0.3023274097467457	0.07510210258446544	0.4410300978097647
13	P2	6.85029830157481	0.15658913008120973	1.1721570588452532	5.562566171445035	0.3913389192983944	0.09381491724503224	0.26693541612672567	0.030588585926636498	5.567812865966891	1.2824854356079194	0.3091366782917452	2.1221359276519958	11.287022995286994	3.1329185812661364e-5	7.417886243776203e-4	0.044102092212994215	37.43442614906394	22.548408900203842	10.510749781315088	14.91508781680089	1.0882220212286715	7.342624141777999	8.43084616300667	5.220066337388406	2.419834377810023	2.8002319595783836	1.264175316405813	3.906225126942652	3.296831297494845	0.1908066298999368	0.4975922719214751	7.296115414103424	49.22950660409122	56.525622018194646	34.99856253952683	16.224070602415328	18.774491937111506	8.475815442278527	26.189756137691255	22.104001920667045	1.2792859971297346	3.3361672290053117	6.747358533957723	0.28629279271452174	0.576950757987285	0.09449135808116606	0.06814145967083766	0.280748734956273
13	P3	6.365467325741677	0.1933774503027921	1.2301668373272938	5.004059217593589	0.5897699972343265	0.27345456522759887	0.2581376046075319	0.058177827399195754	5.099750865081665	1.2657164606600113	0.6018387519727276	2.2252991716277437	10.617955178465417	4.356752259440197e-5	7.891655614404424e-4	0.04227421747302367	40.004738724488526	22.842973021613545	10.394755459129101	15.552210047884628	0.8085174867024439	6.645720003920337	7.454237490622781	5.90732673032504	3.033138713222744	2.8741880171022953	2.190645826936809	4.243971323275651	2.182332938750106	0.18589073672275408	0.16827001079408313	5.198730496907199	42.73167597054331	47.9304064674505	37.98384095981612	19.50294333656652	18.480897623249597	14.085752572733387	27.288541694129865	14.032301081523402	1.1952689434517922	1.0819684808524739	8.219636697067678	0.26005108959561396	0.652790192157647	0.21428601721025875	0.07352061300709203	0.45079707390999646
13	L	8.947602243051504	0.2795692021895039	1.1953785635364467	7.511858175120782	0.6529150223642199	0.3338904615398921	0.23623972136686605	0.08278483945746176	7.3483770879944466	1.5992251550570566	0.7864308807309697	2.1606082402063453	15.23547370538362	4.765081820326183e-5	7.50314591794272e-4	0.06820625659880543	41.64338775975835	22.52825454812895	10.26650532238183	18.49718077218072	0.36758163339736954	8.70757131351022	9.07515294690759	7.144118348987259	3.3189239450047627	3.825194403982496	2.2779094762858696	4.60023582427175	3.2554036631174554	0.09565471861336744	0.1279768382577022	1.9872305835395347	47.07512685720292	49.06235744074245	38.62274168684034	17.942863757899467	20.679877928940876	12.314900872417198	24.869929536453387	17.599458551075514	0.517131339048325	0.6918721281579086	23.688809566001925	0.6542750117363311	0.7405737078314096	0.37165852587468734	0.06067286325645769	0.8730648826028135
13	W	9.597862282784464	0.4379628205271128	2.100934630587211	7.108057618939752	0.5788513551704054	0.3327679062513562	0.1572625519262134	0.08882089699283574	7.631032380930718	1.9668299018537456	1.002873871324933	3.4831361676870585	14.758170573244827	7.13038286147631e-5	0.0012302882514622893	0.05570524841773939	39.854582247206956	22.6268530379652	10.513587672117882	21.213724558815866	0.41577987363848123	9.698301240882127	10.11408111452061	8.224162846297968	4.013297884996008	4.210864961301961	2.8754805979972837	5.652632231685249	3.761693609834706	0.11730972162234413	0.03466615859033232	1.9599569725991095	45.717107403715055	47.67706437631418	38.768123077567836	18.91840291349586	19.84972016407197	13.554812546117978	26.64610929595654	17.732358122239525	0.5529897463177595	0.16341382435799554	23.32556685828126	0.4011600489633439	0.7099493201065409	0.4282242162275703	0.0790421339938211	0.5073368604927286
14	E	8.468173441001323	0.15203370554812368	0	8.220152284929478	1.0168726833554496	0.502782758124601	0.3080026907187349	0.20608723451211364	7.020436632843986	1.4477368081573356	0.8110173020841952	0.42536517223227005	17.359081659454393	3.247753590895179e-5	2.931347119436748e-5	0.0740090770625446	49.004786566967475	21.103078020727068	10.368501405047876	21.497688354313716	0.6549165790765409	9.453642325959182	10.108558905035723	8.555457693753464	4.066462525140536	4.488995168612927	2.833671755524528	5.760268945713464	3.326171824476905	0.10666440591675928	0.20055715863950413	3.0464511731798627	43.97515756182324	47.0216087350031	39.797105403831615	18.915812984722898	20.881292419108714	13.181285861165277	26.794829522019796	15.472230174968916	0.49616686296113344	0.9329243002039352	14.4348801480781	0.6322062933861585	1.1318812135345555	0.3541203308995687	0.1515925313967465	0.5845196402766626
14	P1	5.881318773886967	0.09783844009876462	0.5496916947688402	5.191964212571096	0.5750207846617491	0.23367323778891796	0.29346004402689174	0.04788750284593957	4.808613984476211	1.0727047894107562	0.42511486669128573	1.197264407607821	10.927826620908768	2.5188794908457204e-5	4.1612624746520155e-4	0.04599082858242346	42.31474652534067	22.337021767772068	10.334855524234763	15.306003456567812	0.4312248150430869	6.913955964204468	7.345180779247555	5.73207272949874	2.886960950343949	2.8451117791547915	2.2287499478215143	4.235517004380375	2.491264448170347	0.15987773611061837	0.06587657130742132	2.8173573608991194	45.1715301373311	47.98888749823021	37.44983297412693	18.861624842408833	18.5882081317181	14.56127952764284	27.672259557493522	16.27638759679846	1.0445426630425514	0.430396945187894	16.033297999127537	0.3770480054934527	0.7534170373019783	0.4327205359066426	0.08682036109392302	0.40144734341312405
14	P2	8.856049422332536	0.07259125130971776	1.052281038485248	7.685618856505172	0.6120649119100509	0.1808030535121628	0.3678910572365933	0.06337080116129484	7.184171296100853	1.6718781262316824	0.2873160364447719	2.0922219059555736	15.571824405810888	1.800833371337538e-5	7.128376314236147e-4	0.06143158528099865	39.110930018827816	22.101508367949457	10.493694459024242	18.744026635474786	0.4973786021252585	9.360155685753023	9.85753428787828	6.940804391237385	3.194044205049146	3.746760186188237	1.9456879563591227	5.059430065935591	4.06241362856219	0.16086937208486565	0.24122575023244294	2.653531238500931	49.936739142474714	52.59027038097563	37.02942023194353	17.04033112609926	19.98908910584426	10.380309387080844	26.99222618666235	21.67311062647393	0.8582434031565324	1.2869473295343123	18.818975415825765	0.43951725804217956	0.8036802109019782	0.22716645011259604	0.08202987499777896	0.3948021391511086
14	P3	5.656194028092106	0.11294424080082666	0.5591576338862799	4.9853941373303465	0.48857473407344704	0.18510595694546206	0.2763157410142984	0.027153036113686628	4.66506743473471	0.9911265933573954	0.3746345602770592	1.2151200513165352	10.352265650809182	2.5514570085877227e-5	4.1328208335748184e-4	0.04603797771307321	40.049543502041075	22.854042597960888	10.293193708707133	13.399411886903925	0.39408606443565136	6.328350598102826	6.722436662538478	5.059916582523092	2.4891455982313277	2.570770984291764	1.6170586418423536	3.5697978818479505	2.4255690894158692	0.11822993370633603	0.1541599039163931	2.941069860094502	47.228569817216496	50.169639677311004	37.76222885922674	18.576528725593725	19.185700133633013	12.068131463462253	26.641451968029546	18.102056343133448	0.8823516636718173	1.1504975383812412	16.05829581202092	0.41293152498449764	0.7235772899408509	0.5407670824679174	0.07696415441847793	0.21260914779056578
14	L	2.966181075697458	0.03349600687850635	0.42388438619456836	2.5887592486832087	0.13840158091140936	0.007178561523197382	0.12555871699591148	0.00566430239230048	2.516765794364483	0.44941528133297487	0.04460292969407197	0.8092155931549648	6.350303940786338	9.55758012963507e-6	2.936772024681913e-4	0.02671749939147641	35.01045891089373	23.317375320724516	10.15431050962936	8.340621845188112	0.27789538894829957	3.8980287806253204	4.175924169573621	3.289328644205384	1.7296168704807	1.559711773724684	0.8753690314091065	2.356881509461512	1.3147922236457927	0.06431645023839834	0.10065957378203573	3.3318305769805825	46.73546952466355	50.06730010164414	39.4374508910636	20.737265189388175	18.70018570167542	10.495249007292259	28.257863181043856	15.763719397065405	0.7711229621986029	1.2068593403513246	14.026964590443495	0.29405893396544147	0.4898743438845761	0.5449551114790991	0.01296342482720858	0.38180456575893124
14	W	5.38044178799381	0.0586006531050321	0.003682311971443958	5.1880469782339835	0.5223048792121162	0.1821491789606846	0.22647370534172095	0.11368199490971061	4.472063006895708	0.9083787810981011	0.2965553976151729	0.34041071353785873	11.299318070673385	1.8206192441343322e-5	9.813353943298965e-5	0.04913407067441281	44.57274502049749	21.228951773833305	10.215111938755602	14.191459326441903	0.7440376750776097	6.423746021311935	7.167783696389545	5.438689602925479	2.590233008541501	2.8484565943839786	1.5849860271268785	3.632571300715833	2.652041533703871	0.1464569292091807	0.2868328657022437	5.242855283327338	45.26487286154597	50.50772814487331	38.32368100997174	18.25205533102089	20.071625678950852	11.168590845154949	25.596883429370298	18.68758858902211	1.0320075324198565	2.0211654002898003	8.633630038481428	0.3872708459817544	0.6725640958335212	0.28037319156501617	0.07180217463754854	0.4135132239077995
15	E	7.1408541469475075	0.02135539263558535	0.6618261583863623	6.47228298419981	0.3863724935730104	0.04686930318845505	0.3137937439184348	0.02570944646612059	5.829975928702719	1.3108782182447885	0.0784206589073279	1.4337969254147513	13.037551763355498	1.0943494726160563e-5	4.990385434049707e-4	0.04919247069527959	35.006016904039406	22.106625136959376	10.66176336323177	15.130704210376274	0.4383083309589126	7.321278856061829	7.759587187020742	5.5989745618898015	2.705160429933268	2.893814131956533	1.7721424614657295	4.443370836402985	2.701956304325104	0.15458577384564628	0.08133241940112593	2.8968138221771014	48.386900928517726	51.283714750694834	37.00405800048724	17.87861551135296	19.12544248913428	11.712227248817914	29.366583171692877	17.8574391962019	1.0216693928867835	0.5375322805223441	16.703490075227734	0.4127808592009476	0.8479688041445924	0.6069976292185137	0.07638219335111078	0.43923709345978545
15	P1	7.469806001066895	0.0700340530917436	0.5974722108478017	6.814674460992521	0.41225267229305446	0.07013778253049753	0.30600266387245445	0.03611222589010245	6.135506731768276	1.3342992692986195	0.20071374441503181	1.3553238059651653	13.409461131802173	1.930168370623729e-5	4.8283698697248285e-4	0.05450718688820769	39.656748214138545	22.152722719283727	10.54492282787815	16.848156461181848	0.44053881528581573	7.936491230561115	8.377030045846931	6.38827468146254	3.087413880686152	3.3008608007763875	2.0828517338723764	4.546399514670681	3.195332455198774	0.16357457134516387	0.1356459698680084	2.6147597590324922	47.10599197512672	49.720751734159215	37.91675781371763	18.324935952485685	19.591821861231946	12.362490452123156	26.984551841891935	18.96547235040712	0.9708751917281851	0.8051086786885955	18.015418744457342	0.4772232075758691	0.8164178120028028	0.47063851291868625	0.11374891794024702	0.7441677954639738
15	P2	8.776989845064472	0.1053451026780067	2.0547484991667146	6.743248736748315	0.481420132540913	0.23856718070558372	0.2179117528299419	0.024941199005387344	6.92940051815743	1.8475893269070416	0.3943890632465529	3.4093871737999537	12.733400066122044	3.0931143031055023e-005	0.0012760062391197703	0.038446955670838945	36.89484095295474	22.24731588595809	11.179908268695591	17.379463359103948	0.8256888282116246	8.326510058596188	9.152198886807813	6.400087912927795	3.1653001993699568	3.234787713557838	1.8271765593683393	4.886893430747879	3.122566699814288	0.19032576333471424	0.34960970169252337	4.750945475995385	47.91005272458244	52.660998200577836	36.825578446731576	18.212876508133757	18.612701938597816	10.513423352690593	28.118782092244288	17.966991473177924	1.0951187582844162	2.0116254136776095	10.084319629987894	0.2717730973295976	0.7401300509562243	0.36423509569099416	0.08914698652895413	0.5082393834913481
15	P3	7.465034811806729	0.047346929376649916	0.5205506234893954	6.888325745877855	0.599578237277803	0.13005902969456096	0.4333766721431687	0.036142535440073426	6.133059969866566	1.3319748419401622	0.19806387864659963	1.3548952816229167	13.967366451289054	1.4415676147230988e-5	4.202492212707901e-4	0.05642637975520315	37.07466454116623	22.394494954350122	10.51869261711803	16.130994224453364	0.4636539526533505	8.028105717997072	8.491759670650424	5.988271669539383	2.829534873475774	3.1587367960636077	1.650962884263553	4.488699356185973	3.343278207713331	0.14839968694533381	0.21333061974850387	2.874304870498846	49.76820155218376	52.64250642268262	37.122768666432336	17.54098249682846	19.58178616960387	10.234724910885024	27.826551133354478	20.725803761340234	0.9199661526155105	1.322488972348095	17.314865261160108	0.3563660718527549	0.8030203721169922	0.49800495365263564	0.0748325178471372	0.37204953794400397
15	L	7.045238098548364	0.09237562944069475	0.8745630359089225	6.099947842072131	0.5583911292484506	0.11302101703304929	0.41300227701666004	0.03236783519874136	5.699746228962606	1.3454918695857574	0.2520528951159437	1.8421394865787772	12.380327565070683	2.5216210637057283e-5	6.269720543098422e-4	0.04536458022401771	37.003603684837124	22.321408444033974	10.658851841123191	16.22492563154671	0.8208926189163673	7.537206351728417	8.358098970644786	6.003799925447977	2.985891775044822	3.0179081504031546	1.8630267354539483	4.349363852278131	2.998615169072595	0.19705334458830043	0.30790263662830275	5.059453815432448	46.454489363412264	51.51394317884473	37.00355897949123	18.403115323001817	18.60044365648941	11.482497841664049	26.80667974108618	18.481534135615878	1.2145100018527202	1.8977137006387041	9.181720212904374	0.37433280885930365	0.7183124204542309	0.5665168955953693	0.08405249440783037	0.5168066483145793
15	W	9.665537912448437	0.06938632999953626	0.4713433274557819	9.005422503037565	0.7243735949320719	0.2764013532085034	0.34786817186287067	0.10010406986069786	7.965613533543865	1.6999243789045713	0.38856636986071125	1.2343789791488704	17.700665888083886	1.7648173720377965e-5	4.0896602396745224e-4	0.0747868333340759	43.156444251678714	21.208918720319623	10.471186943255422	19.886964426023617	0.5506570997531829	9.709157125521699	10.259814225274884	7.475818549348886	3.364426616193853	4.111391933155032	2.1513316513998486	5.350767392593991	4.139838492796104	0.14598260340039257	0.19506567571429495	2.7689349060865514	48.82171515737476	51.59065006346132	37.5915518789092	16.917748451298294	20.673803427610903	10.817798057629481	26.905903173397856	20.81684466322476	0.7340617716867998	0.9808720503318071	17.631947594743743	0.5004714412312642	1.1052784851439295	0.3481683859313628	0.10187445167974442	0.5532418363230339
16	E	10.8728103176697	0.0972032569975505	1.1443629535190212	9.625465566520337	0.603582545388256	0.07746248178259167	0.452184127392872	0.0739359362127923	8.737477216944178	2.1353331007255214	0.2277045312174568	2.4368687979373154	19.3265191919417	2.509615627383073e-5	8.438715584986175e-4	0.07183649070749254	35.03038509762683	21.98081390128421	10.64522457465288	23.697045751493167	1.9916632912803989	10.871296224205825	12.862959515486224	8.275820787009275	3.8122177257506373	4.463603061258638	2.558265448997662	6.285188006331202	4.299704621282847	0.25942856189372165	0.9048386617873931	8.404690239309272	45.87616675180203	54.28085699111131	34.92342832012218	16.08731217270164	18.836116147420544	10.795714688766484	26.523086768886234	18.14447533406952	1.0947717475600303	3.8183606145520423	5.458400660292782	0.35242257938889154	0.9234941082186172	0.3850414842581451	0.11367806413495415	0.5015096101070808
16	P1	10.040565848521663	0.08399394007407408	0.9135440853399694	9.015524284337594	0.5556339133630473	0.11677435056896068	0.36936462603409564	0.06949493675999105	8.215665002708084	1.8249008458135783	0.26368865279442943	1.8995837943918021	17.17795392615825	2.4323251577175498e-5	6.750707975808941e-4	0.07247288336830911	39.90232061422312	21.96768374900899	10.487944318647024	20.71811685858218	1.642801982628604	9.771359436978427	11.41416141960703	7.227288101800339	3.3004257002004	3.9268624015999385	2.076667337174813	5.426851664558718	4.114042664181865	0.273444909931263	0.8225147741523138	7.929301653437179	47.16335709309788	55.09265874653505	34.88390451281067	15.930143278602305	18.95376123420837	10.023436740654272	26.193749661715625	19.85722299117973	1.3198347697222896	3.970026715104654	5.9479837133770275	0.36204719833521287	0.9041111286273549	0.44535227775153235	0.08949193612754212	0.40146244935988784
16	P2	9.489548755239618	0.05692823384979227	1.0546264111357724	8.335234998138576	0.6422411514756302	0.14094296125513323	0.431152526140518	0.07014566407997895	7.630670941848377	1.8588778133912407	0.2572408810696006	2.1836832723018973	16.344573291326622	2.3824013179305646e-5	7.728241262256931e-4	0.06310261908708893	39.0481496890029	22.03413568403141	10.599747523323607	20.81423171347699	1.8095740161746106	9.696468327904704	11.506042344079315	7.2549515236545865	3.3969134334174522	3.8580380902371347	2.053237845743085	5.449054078235991	4.006999192850639	0.27809320427480416	0.8789995503785776	8.693926545474802	46.58576142220203	55.279687967676836	34.8557257530533	16.320148061088354	18.53557769196495	9.864586279269853	26.17946294269314	19.251247165929026	1.3360723955751	4.223069880640538	5.358425928552384	0.30510693163930447	0.757096727773938	0.4064952902949764	0.09384251987554018	0.44562868565095715
16	P3	10.17432966410387	0.0955770646797155	1.5129764002967143	8.586630469735772	0.7772071461459121	0.18158462493714775	0.5294902198377983	0.06613230137096614	8.154342651140162	2.019987012963708	0.3381064550113834	2.976129194056101	16.87901979508853	2.9263104303649066e-5	0.001036999835002203	0.0635178306735757	37.44942980962049	22.30023423227061	10.657463032203259	22.148128274620856	2.0732215961414555	10.320275043269529	12.393496639410985	7.648523375716962	3.627972340375909	4.020551035341053	2.1061082594929044	5.561428091553736	4.487208005545356	0.35497984929286475	1.0066262382921807	9.36070791371171	46.59660137103029	55.95730928474201	34.533497733446254	16.38049182030943	18.153005913136823	9.509192981811724	25.110149366104572	20.259987435087993	1.6027532660609962	4.544972043735433	4.9778928902134485	0.3356551700174646	0.7084733970664309	0.4332938861339287	0.08755811268451723	0.34682017115709507
16	L	7.086901745178848	0.06175027241263273	0.4412651159283632	6.531170877308567	0.42211306212600236	0.05891229819803453	0.3084217751787289	0.05477898874923903	5.821146367089796	1.2657553780890511	0.15333442701439307	1.144502697005147	13.914931651146597	1.706295921354114e-5	3.856669739686574e-4	0.059731331118170645	36.0919116463609	22.200726353194366	10.265432880374727	16.171736417844627	1.1312697694199287	7.3818186558765975	8.513088425296525	6.022517875438933	2.7468047179679482	3.2757131574709835	1.6361301171091678	4.135008322423521	2.9434503762445856	0.06849901889778574	0.6119208312307542	6.995351273297	45.646419562782164	52.64177083607915	37.24100937480909	16.98521820413174	20.255791170677337	10.117219789111747	25.569352700188492	18.201201776926375	0.423572442240654	3.7838907054874644	6.525250524162515	0.3320608521843591	0.6482805837305169	0.4818817544302976	0.05207341768483755	0.4471822015830081
16	W	8.35667218450444	0.1349935231676217	1.2597706275293827	6.998910287240594	0.5723269398557107	0.1674550613928377	0.3616885446981524	0.0431833337647206	6.809908155427633	1.5467640290768065	0.35763979620880443	2.3716350447342562	13.481054840634076	2.8371730306464625e-5	8.191040416981135e-4	0.055117891453557645	38.311091488050664	22.38600853089173	10.508371983379883	17.437261877743964	1.3493585287455674	7.95072707663782	9.300085605383387	6.084871111159131	2.893695937630305	3.1911751735288254	2.052305161201444	4.726809592612186	2.9979209697660316	0.21917365455255403	0.5798761912419619	7.738362468868005	45.596190115064594	53.33455258393259	34.89579472867556	16.59489865965523	18.30089606902033	11.769652687391831	27.10752195931201	17.192613099379013	1.2569270111857191	3.3255002723913116	5.8922272378040415	0.33444296748268404	0.8042079416064796	0.3503204198168015	0.08050636506475743	0.32536438658417755
17	E	11.265688030120172	0.09220927743771797	0.3234736748905503	10.710716687403465	0.5177177497435721	0.0756335612322361	0.33723523745608097	0.10484895105525503	9.25343897248572	2.0122490576344516	0.23623020995487623	1.120110393664156	21.302349432461515	1.9682086630340317e-5	3.8203322450047907e-4	0.08927668238108752	42.45568039553046	21.01897298349886	10.457606180610831	23.27384930896736	0.7770077728287998	11.116872920305893	11.893880693134694	8.776644605949343	3.859472698761608	4.917171907187735	2.6033240098833206	6.1067949515076405	4.75314362036413	0.10697848316604743	0.264927818670814	3.338544314323719	47.765510435021106	51.104054749344826	37.71032668226361	16.582872250850926	21.127454431412687	11.185618568391547	26.238869515902152	20.422679365431637	0.45965100893228206	1.1383068402386618	14.307286630909035	0.7087947002935038	1.2934022285575497	0.4108624407783488	0.13802393088798665	0.7998932425943068
17	P1	8.050740765787394	0.056873196378799035	0.3812611183862598	7.512657384683952	0.5212505838162964	0.16157534424790673	0.2906409053887153	0.06903433417967443	6.6207537403553935	1.429987025432	0.2747685649598468	1.0238417363770047	15.307658397307556	1.9928341848267497e-5	3.6710117982044244e-4	0.06484373874481301	42.270540324264815	21.63992168384769	10.381040471754181	18.209869919826726	0.8514723798656019	8.60625879169414	9.457731171559743	6.695333980317843	3.0859882580475793	3.609345722270263	2.056804767949138	4.820349898945556	3.614671686785699	0.17930058778675267	0.32776376825982617	4.675883922369633	47.26150614795843	51.93739007032806	36.767610146561395	16.94678914036385	19.82082100619754	11.29499978311053	26.47108364951694	19.850068686378037	0.9846340944562816	1.7999237210528354	10.107502010872707	0.39875948811577444	0.9005234298263753	0.46157073418285743	0.09496307715606306	0.6067141303295754
17	P2	7.4552505419096295	0.06250862056663403	0.6319140786435035	6.744561097782942	0.44084816253792797	0.11167037251328137	0.2966232646271608	0.032554525397485774	6.104943742372742	1.3503067995368858	0.22439414938655974	1.4120043605668715	13.435843498725047	2.1296503001755533e-5	5.057123701879343e-4	0.05460692826795642	38.704304265088254	22.32405772602548	10.467283682079074	16.46698670925416	0.8133009434796459	7.861408159791043	8.674709103270688	6.094647596006107	2.8760746471419276	3.218572948864178	1.697630009977365	4.220877399286684	3.464522213992466	0.19019170263454147	0.3882804136680949	4.938978562620597	47.74041722747652	52.67939579009712	37.01131059139691	17.465700907656792	19.54560968374011	10.309293618505965	25.63236051508212	21.039199673644386	1.154987891789923	2.3579323923902122	9.66605070708096	0.39161015883741673	0.6886039774758544	0.33670194903725464	0.08377989600960387	0.5920377599821907
17	P3	8.673309783017944	0.0921934573898219	0.6254454375448941	7.93054969946988	0.8378769249914337	0.2930133922135209	0.4799421251886229	0.06492140758928991	7.140007568959576	1.5333022140583674	0.44849065459463877	1.5582154573015055	15.389336687542578	2.4743826790248065e-5	4.987686238801996e-4	0.0654940281770545	40.05563974528172	22.107003050218154	10.457438679280015	18.480562493437915	0.8538738166634129	8.722192052446777	9.576065869110192	6.789690339201854	3.150977136472127	3.6387132027297264	2.114806285125868	4.8107339541855785	3.6471937034774564	0.16912315800918318	0.5021627640684814	4.620388675759229	47.1965723745901	51.81696105034933	36.73963030948187	17.05022310652599	19.689407202955874	11.443408640168794	26.031317801575444	19.735295961757135	0.9151407489314001	2.7172482669117324	10.214848941649846	0.3689132139137685	0.8826473178684882	0.45824627447038724	0.09264703548132883	0.4075819727197731
17	L	8.431253025694144	0.01687403501175786	0.09897079711267942	8.182644139295292	0.6275393717664227	0.09740120493975327	0.43988392143958344	0.0902542453870861	7.018788205071763	1.4124648206223802	0.139867497016064	0.8020026056096372	17.46457634462326	9.343570696542429e-6	2.180862701174029e-4	0.07946291332394465	42.432318957507384	21.074791608039316	10.18129443716413	18.862679256527944	0.2916628175430703	9.1448415435577	9.436504361100772	7.261671652067335	3.208483055075101	4.053188596992234	2.164503243359836	4.901970460398501	3.803532796847199	0.05949153229330699	0.2321703507208976	1.5462427875516804	48.481137908300475	50.027380695852166	38.497562055264424	17.00968887526791	21.487873179996512	11.475057248883406	25.98766799632688	20.16432949487217	0.3153928001650048	1.2308450330063727	31.35415621570366	0.5909981613784416	1.07044690149107	0.6241210761485614	0.07984027461953112	0.6243841702774073
17	W	10.055856909394874	0.10205739830768613	0.7947875814637578	9.070080594098576	0.5054781440653242	0.1117486110652073	0.2971607637163589	0.09656876928375804	8.17241523635867	1.8834416730362038	0.3094417940694202	1.6919066795842457	18.243149291379734	2.7605155343380565e-5	6.056022033846362e-4	0.07516619154194545	42.53500315378718	21.784118045907597	10.43260993333571	21.590906155955416	0.8278687851531529	10.166413192884303	10.994281978037458	8.04529265315346	3.6900891540162686	4.3552034991371915	2.551331524764495	5.84729121458461	4.0849745075012684	0.1822323102388496	0.29378073485492645	3.834340157718679	47.086551715107625	50.92089187282631	37.262413143018215	17.090941562906252	20.171471580111966	11.816694984155456	27.0821945700123	18.919884501348317	0.8440234463646377	1.360668851658609	12.280222874937301	0.5627005502655096	0.8874976712593111	0.6961999467793739	0.10543606128476551	0.6615955537703477
18	E	7.050975067041455	0.05313510902189407	0.3927325958520186	6.57169878250751	0.7250512697694788	0.34385636306907313	0.28283497077047925	0.0983599359299264	5.837977884288088	1.2129971827533677	0.4282581209116997	0.9506427241314904	13.33253383033723	1.542656893817713e-5	3.263002211743944e-4	0.0544822163924423	45.24383806839777	21.412268688781676	10.489324182260228	16.221807895790697	0.69660018497056575	7.5015085306497475	8.198108715620313	6.0805368990213955	2.921280429056874	3.159256469964522	1.9431622811489875	4.749905555424188	2.587476831017804	0.17718580500724437	0.20200965890623176	4.294220406538796	46.2433569602083	50.5375773667471	37.483719065611666	18.00835300123915	19.475366064372512	11.978703567641233	29.28098758127146	15.950607032457913	1.092269161029957	1.2452968263706912	10.768743236791872	0.7638890026837956	0.8451013958980698	0.3901337687240367	0.09699904375465726	0.4089489150517155
18	P1	10.591644038542851	0.04338207646895447	0.3378846117903984	10.027339945915527	0.766884093225797	0.2080735048066911	0.4354419684167698	0.12336862000233602	8.828443247497185	1.7632007910456642	0.28088112176579333	1.1441895135678524	19.17136681410478	9.4510601697118e-6	3.421425361858339e-4	0.08949811041089696	54.96946182774243	21.038695728890062	10.339963321381356	20.63155565083021	0.38622878894575896	10.049458316849515	10.435687105795274	7.807190186366725	3.4340815221631558	4.373108664203569	2.388678358668212	5.759805510290062	3.940170434291538	0.10850987253164887	0.24208438505177382	1.8720294071970143	48.70916418968691	50.58119359688392	37.8410155709832	16.64480168282884	21.196213888154357	11.577790832132875	27.91745619074676	19.097786424713863	0.5259413025759037	1.1733695177854044	26.019443926695057	0.6393175078549489	1.340898759097293	0.39820555004493935	0.12699833584476583	0.5890373589454907
18	P2	11.587615044580216	0.03249018682140416	1.3487845005808066	10.151682410198038	0.5960513903483537	0.09393298678211055	0.42232822132022024	0.07979018224602315	9.39596463456208	2.1916504100181347	0.14720291060321136	2.6214778335035485	19.281318173937677	1.4129564505522286e-5	9.232644156460551e-4	0.0761561294104081	39.63531379178005	21.766176578133496	10.600667014553359	22.014734763308468	1.021459081541471	10.787210915980713	11.808669997522188	7.9225601132918175	3.551506452712394	4.371053660579422	2.283504652494461	6.275785410086052	4.251193481346155	0.23732048303490474	0.4745829506844156	4.639888204530709	48.99995858210179	53.63984678663252	35.987533797119355	16.13240627650723	19.855127520612115	10.37261941624813	28.507204277317854	19.310673178908957	1.0780074599419758	2.1557513900889407	10.560590346606807	0.3786570755953186	0.7495342625563413	0.22186206455138927	0.09426000662762048	0.46313700606969144
18	P3	9.753882999401645	0.05514043592446632	1.20114537328079	8.491590127514103	0.6115656651372845	0.16657308321326467	0.39214022173335084	0.05285236019066903	7.921100040725496	1.83278295867615	0.2632749201714626	2.336585687153692	16.229546681567115	1.8575306441354145e-5	8.146219832189912e-4	0.06412060928112309	40.123677061565466	22.076619271571314	10.590292639593542	19.439196457617918	0.815014194274922	9.2706835478632	10.085697742138123	7.078736911866202	3.3328360513547484	3.7459008605114534	2.2747618036135924	5.595906828646772	3.4236182615356734	0.20737598985705086	0.3319946789736409	4.192633147423801	47.6906726472748	51.88330579469861	36.41476090485292	17.144927047890715	19.269833856962197	11.70193330044848	28.78671883813296	17.61193302922771	1.0667930143572546	1.7078621521083366	11.374873729789295	0.33063104332247994	0.6898835606162621	0.4188500118874242	0.08567201803274013	0.3059052177152124
18	L	5.9978917957949465	0.03963996393128542	0	5.823608313069548	0.5391674981213831	0.15415322635185053	0.2674436256539868	0.11757064611554574	4.992354083357571	1.005537712437376	0.2357571795497966	0.40636055704336327	12.828620597398993	1.565037654527283e-5	9.594470878600614e-5	0.05646822894965918	42.71360158999168	21.196074550416697	10.1622111151657	14.290814239246696	0.3784931153929777	6.454622790297094	6.833115905690074	5.8748037022371555	2.721114482634678	3.1536892196024775	1.5828946313194643	3.7155696565710525	2.1132163892809084	6.5953027865050425e-6	0.1823564114470293	2.64850629961676	45.16623533297941	47.81474163259619	41.10895015417142	19.041003802020693	22.067946352150724	11.07630821323238	25.99970578560196	14.787235729909684	4.6150643875787286e-5	1.2760393382360677	17.053474760288463	0.6794523643709874	0.7773250598793771	0.610492581511999	0.08829027936079034	0.5524519130507354
18	W	10.852117236360536	0.07264905359576337	0.8362012845375837	9.8347253635865	0.753277505564497	0.26060050415227637	0.39600932716707604	0.09666767424514464	8.90518329071029	1.9469339456502446	0.3953024902152494	1.7932672470757687	18.94729665147912	1.9998897029224105e-5	6.140748528153384e-4	0.0818129873648153	45.01207449978086	21.481566189803953	10.436980808661575	21.86822198030569	0.6080191559071	10.464093672210794	11.072112828117895	8.219160101427288	3.741096762824697	4.478063338602591	2.5769490507605086	6.187156868216896	3.97066962613584	0.14454499840526058	0.23062260138698573	2.7803776477789377	47.85068343294967	50.631061080728614	37.58494910482153	17.107457415577233	20.47749168924429	11.783989814449862	28.29291230804676	18.157258645498416	0.6609819423610954	1.0546015199346441	17.21013815197891	0.43913543787422965	0.8975324046586668	0.4959439979007124	0.1196037234517476	0.4573676928375091
19	E	7.849328083821213	0.0921063525230422	0.607712648682197	7.167087054997158	0.30635820029291944	0.036877637968156796	0.2357516426449573	0.0337289196798054	6.432560465184057	1.416767618637156	0.16911958769115665	1.3578175775155696	14.653162259625299	2.03773101753168e-5	5.01051771023382e-4	0.05815486546335512	36.89214054912551	22.17787160868068	10.511706287412533	17.089334772502134	0.7738790846864351	8.079895578625035	8.853774663311471	6.319021845201053	2.96397348524943	3.3550483599516228	1.9165382639896091	4.571832360033077	3.307732148874579	0.15819426609430343	0.27312071238225794	4.52843305481766	47.28033996751073	51.80877302232839	36.97640621663504	17.343995683311555	19.632410533323487	11.21482076103656	26.752547251806764	19.35553485789826	0.9256900177814319	1.598193938021082	10.440772645895832	0.41923161250085744	0.8432496178452014	0.5644707332681314	0.105084949207048	0.5362218611357734
19	P1	8.880500765974965	0.07862133895960569	0.7003534560815345	8.098175370822798	0.4970154654914421	0.0893099361943496	0.3475712345997638	0.06013429469732866	7.273157507630262	1.6073432583447038	0.21932695958348628	1.5744442114180077	16.37162282279086	2.0313658466944222e-5	5.332826927114488e-4	0.06598723543004911	39.40312897654242	21.920869037677093	10.50539932264951	19.10986365906314	0.8653983342735393	9.123590028104791	9.988988362378333	7.051103301568877	3.2511173273633536	3.7999859742055233	2.0697719951159286	5.099541265925983	3.793881355456491	0.1841533331358462	0.3267650256252561	4.52854269247029	47.74283161239505	52.27137430486536	36.89771642208857	17.012770919595035	19.88494550249354	10.830909273046059	26.685388011690225	19.853000644811956	0.9636559235654657	1.7099286078385119	10.542648011639185	0.5589962361410612	0.7145101815353047	0.5912473292759693	0.12967446133026553	0.7143990236379364
19	P2	6.245131749245945	0.10107611623017942	0.6792438171618681	5.517710272783774	0.42008009096447757	0.08487648939940833	0.3117102766987902	0.023493324866279038	5.104543131118453	1.1405886181274922	0.23192710651576642	1.485356127657506	11.656044988323734	2.4640562694420523e-5	5.23335868338868e-4	0.04625786430645003	36.15617827072844	22.68711778847354	10.488014650293373	15.359511729142007	1.1100349941936796	7.096628762652656	8.206663756846336	5.540247656839167	2.698948218265578	2.8412994385735897	1.612600315456501	3.8895894361923187	3.015030491995279	0.19164890063936996	0.48446832286664426	7.227020062672832	46.203478911299214	53.43049897397204	36.07046730741778	17.571836044402325	18.49863126301546	10.499033718610155	25.323652891989383	19.629728764585543	1.2477538610537302	3.1541909105577215	6.393157693021731	0.37141727671038927	0.5014335425495584	0.32147688473902314	0.08597809739780476	0.519649321223077
19	P3	13.119179627340289	0.11314415839247775	0.9005624617709842	11.918020709464635	1.1564477727776383	0.3096236125197241	0.709297096042132	0.13752706421578245	10.539634257778514	2.5795453695617745	0.5227959844518528	2.414078385630751	24.553181250948807	3.3519953805565015e-5	7.102868106051195e-4	0.09544384642334493	38.84362816163189	21.96054801128419	10.514316750892794	28.35203780439382	0.8565600688396845	13.982182935107286	14.838743003946973	10.606417549760753	4.784476394260632	5.82194115550012	2.9068772506860894	8.229105610199507	5.3746408259110785	0.17141363970858006	0.4371241953563818	3.0211587426246314	49.31632439111807	52.337483133742715	37.4097185639229	16.87524694792543	20.534471615997465	10.252798302334373	29.024741244257978	18.956806078602753	0.604590191686382	1.5417734639470573	16.323645525582187	0.6938347419164954	0.9734065091118963	0.9530694331325299	0.14886683835602516	0.7088951480177159
19	L	8.704851359917908	0.032837603959139705	0.02874637391553668	8.423278026706996	0.6783707585350558	0.15426129690711876	0.4052194739514775	0.11888998767645956	7.220481503395372	1.4843698565225363	0.20524011845606446	0.6921578014203277	18.501037429138577	9.0321326949754e-6	1.6746758206196986e-4	0.08345103405960294	40.819615014224865	21.045688353313498	10.13513968752252	18.98666638677608	0.3858726562379024	9.289783487217413	9.675656143455315	7.481975444816646	3.172753605046398	4.309221839770247	1.829034798504117	5.195503053273492	3.6789754844772324	4.92224967696634e-7	0.18786282608197669	2.0323349469428544	48.92793341377507	50.96026836071792	39.40647237593918	16.71043004819515	22.69604232774403	9.63325926334289	27.363956091270868	19.376626783939187	2.5924770450459967e-6	0.9894460789221021	24.074739002729373	1.0626755272571655	1.0739861938863047	1.4296150017130231	0.033528264937388606	0.9314358315521741
19	W	10.50228016470817	0.10314301884408372	0.6809375200295458	9.641877018343326	0.5771597478322578	0.15522158174922845	0.32764681013839786	0.09429135594463149	8.529336739497626	1.972943425210543	0.3270147551931204	1.6251937578414342	19.673071217637748	2.264018491576207e-5	5.607532788306297e-4	0.07594557592980175	40.016102444870185	21.641961626303342	10.563483014089716	22.80191990410713	1.0633651402029225	10.974653501436112	12.038018641639036	8.367764113987095	3.7797722230036412	4.587991890983453	2.396137148480997	6.068078430622817	4.661237959020077	0.239417797623682	0.44984820466681463	4.663489498581156	48.13039229849822	52.793881797079386	36.69762962582758	16.57655249601513	20.121077129812452	10.508488577093017	26.612138171443284	20.44230476478643	1.0499896439885203	1.9728523148868138	10.320682037161584	0.399083776423544	0.7459964263415473	0.2520769327940697	0.09697113173796246	0.5051036538121606
20	E	9.579943335011237	0.14975885138393372	0.8348919870836485	8.556198932692903	0.4570583143164659	0.09331425874762539	0.28944830000300487	0.07429575556583567	7.771630216380137	1.8083131186311008	0.3290775005265645	1.7643463452723485	17.275706131632184	2.917475853348834e-5	6.004463760759439e-4	0.06595263255267643	39.41914367036391	22.0854553334511	10.594160312433683	20.52738101284267	0.3406573754117873	10.135301101377445	10.475958476789234	7.686622321578325	3.538392465578575	4.148229855999749	2.3648002144751077	5.809931180570343	4.104110829334395	0.12367666465765251	0.10176216025643449	1.6595267326049035	49.37454561318093	51.034072345785845	37.445703944255214	17.23742772331662	20.208276220938593	11.520223709958923	28.30332411589886	19.993348526861343	0.6024960738063756	0.4957386438765296	29.75218454943438	0.4854565573785729	0.9245295744905948	0.37601503265402336	0.0958344278586846	0.3691792228539702
20	P1	10.596418383903776	0.07825116094668969	0.9398731900395575	9.506867217233141	0.4958995899446172	0.14581162713289592	0.26464524642909315	0.08544271638262817	8.619037418364847	1.9773809655389278	0.30209785810502693	1.8558145358225664	18.73703843692708	2.3800811703516876e-5	6.838648968277227e-4	0.07533231119744421	42.929909932845874	21.672664358592943	10.506457054734536	22.244995780157343	0.9189977621429751	11.03633062336293	11.955328385505908	8.10870629191909	3.6517774492663526	4.4569288426527365	2.1809611027323426	5.857244485340613	4.973532553169616	0.24644372677343873	0.4392128248930088	4.131256176558713	49.612644265850555	53.74390044240928	36.45182211790797	16.41617505957793	20.035647058330042	9.804277439682735	26.330616302320482	22.357983801489567	1.107861422897045	1.974434291800536	12.009094121870048	0.510358395006085	0.8791564116156672	0.30486560570745036	0.09334906618809012	0.4966413125756099
20	P2	12.066620573689049	0.08919105855632947	1.9177091058834532	10.107192365357111	0.4320724940198518	0.10606939573866894	0.2584733330643319	0.06752976521685103	9.701350616221877	2.3652699574671736	0.2585992280811798	3.313334710191773	19.191537146559302	2.4376935779932074e-5	0.0012421468794935966	0.06936188525047961	40.67512213635704	22.005924354186448	10.765846666748255	23.362117159708426	1.1126131863861508	11.75277384145207	12.86538702783822	8.410297872895587	3.859075787643599	4.551222085251985	2.086432258974617	6.143721379189807	5.3541545725737665	0.26513447465979967	0.5833160315534246	4.7624672831665436	50.30697244221316	55.06943972537971	35.99972474840783	16.518519110498985	19.481205637908836	8.930835526212459	26.297793719593198	22.918105135641696	1.134890613069371	2.496845759165368	10.563216385764706	0.40735697591530384	0.8135893403585652	0.19921321157012897	0.09985577857228042	0.42959948941840354
20	P3	13.766808470951082	0.15306480166644065	2.026444892805578	11.597627928008158	0.8311292181503955	0.3243020474459098	0.41159311718567554	0.09523405351881024	11.104209445895064	2.6625990250560165	0.5815286414189262	3.653910887360731	22.18269199060548	3.519898359495637e-5	0.0013040161268140402	0.0863977660370989	41.54296361376693	22.058105288739192	10.618534986798482	27.065554881819182	1.2007484224397005	13.41495512113002	14.615703543569722	9.700838340067127	4.447157964362215	5.253680375704911	2.749012998182328	7.4111084486212935	5.693441486611223	0.31004616533326795	0.5631674299052399	4.436444874981235	49.56467798168544	54.00112285666668	35.84200797813127	16.431061486751624	19.410946491379637	10.156869165202039	27.382067284345897	21.035746399700432	1.145537812496636	2.0807533130737252	11.172161354060572	0.39974738945289173	0.9681729072983221	0.33712921257481104	0.10285580194157021	0.41406151917938827
20	L	8.865788934312704	0.17929580039135962	1.0105717016016582	7.7237007195700444	0.48015917908043404	0.12676281440039866	0.2789279073769005	0.07446845730313495	7.165461161977358	1.7003277723353456	0.4279989291972628	2.0182764110182223	16.511351065507384	3.6906767363382915e-5	7.017119289342511e-4	0.06267114856279758	38.755413552493785	22.35703615605869	10.49922398074524	20.474761589819284	0.5587295748567891	9.863259293348928	10.421988868205716	7.809782396438774	3.6810832873553254	4.128699109083448	2.2429903251747922	5.406561298867633	4.17540053350661	0.209111670949428	0.30238902462045514	2.728869747302003	48.172767482935	50.90163723023699	38.14345950832488	17.97863809650257	20.164821411822306	10.95490326143812	26.40597925963617	20.392914052697712	1.0213143143674264	1.4768866699322778	17.653010932662788	0.3932314317781196	0.6381172018096543	0.5241539009994358	0.062061251719421895	0.5473632975465232
20	W	8.278738740378053	0.19009877550283044	0.669938256800028	7.318351084361988	0.7801319231473515	0.33117308514641564	0.34727695845003426	0.10168187955090163	6.764783096037843	1.513955644340208	0.631308874995977	1.5103718326274131	15.445126843711657	3.489520066089988e-5	4.578402501128427e-4	0.06532144108967079	41.175878744613044	22.11726470082145	10.291938352857812	18.76516573678667	0.25959886942164884	9.360406950420204	9.620005819841854	7.157898973697151	3.2107191265703277	3.9471798471268227	1.9872609432476658	4.946923257230525	4.174782477937	0.06469038550973585	0.19449361181276523	1.3834083485483901	49.881824022850715	51.26523237139911	38.14460833492677	17.109996104516835	21.03461223040993	10.590159293674123	26.362267867065647	22.247511887160584	0.3447365529147379	1.0364609326710383	36.057194591308985	0.632399793792461	0.8551242282890116	0.3467944762958544	0.10639816585123991	0.542314021192648
21	E	15.247105182010111	0.34771059534528276	2.5469828372509027	12.368120370021284	1.4756977302059924	0.9599525348769019	0.3529842215188172	0.1627609738102735	12.249556444161765	2.9975487378483465	1.556004217361845	4.337732341739578	23.773206440967414	6.596131119342507e-5	0.001552474478381782	0.09583468263174906	44.02223590893649	22.0716235515978	10.524016054175663	30.739607085256033	1.0058191466320874	15.080424791185905	16.086243937817994	11.227678578741898	5.172271685316772	6.0554068934251255	3.4256845686961412	8.662351136751482	6.077691780010241	0.28939851709077863	0.4253453020686956	3.2720624692516616	49.05861271863521	52.330675187886875	36.525120661438606	16.826082620286982	19.699038041151624	11.144204150674518	28.179771825731304	19.771533719197567	0.941451581629311	1.3837044204534041	14.993177294031055	0.7395266073784635	1.04634551360129	0.6338950337048043	0.12670929748160153	0.632270961876432
21	P1	12.890685009042404	0.36798697428735117	2.4910455111151633	10.09352118269966	0.9714706849376853	0.601854632049015	0.2517560162527765	0.1178600366358939	10.316486262143941	2.5741987468984644	1.1841729848162954	4.170723867615538	20.27099736308151	6.61523431372053e-5	0.0014974514668951425	0.07734625456176035	41.43254025571432	22.30960417434905	10.54252154186622	26.298114706188148	0.9328065366865061	12.971259521095128	13.904066057781638	9.568683637265954	4.401770271658	5.166913365607953	2.825365011140559	7.392272062064802	5.277701500972384	0.2749330307723167	0.3935611242196615	3.5470471823100294	49.323914151317055	52.8709613336271	36.38543577808021	16.737968941257336	19.647466836822865	10.743602888292706	28.109513342130736	20.06874469876162	1.0454476826341579	1.4965374081627743	13.905626741394133	0.4789204286310104	0.824912509040837	0.34924106394377136	0.08923572697966095	0.4251457981251635
21	P2	12.794781880745484	0.17217721617998857	2.6167082970809497	10.095194550938526	0.6862160341529682	0.33901197332834393	0.2619530953972856	0.08525096542733876	10.25611283690437	2.538669043841116	0.5958413099510691	4.3194667556586985	19.371258482458483	3.599752561070674e-5	0.001592896533488424	0.07058561487313605	40.59636054111109	22.090936321591744	10.697443184983218	24.174866070056336	1.028769008325275	12.238091579288186	13.266860587613463	8.76820725649306	3.980243643600311	4.7879636128927485	2.1397982259498107	6.558779590778543	5.39730369074119	0.2279989030214799	0.5275276645871985	4.255531366105631	50.62320322198859	54.87873458809423	36.26993105601361	16.464387567095365	19.805543488918246	8.851334355892151	27.130572602850656	22.326095520448163	0.9431237482795642	2.1821327285060286	11.895859498344025	0.4044552257109027	0.6886442047782992	0.14001024807983897	0.08149733832193083	0.42688205352183034
21	P3	13.118113116040991	0.3360114591948772	2.1069272021573777	10.699777175954077	1.2191874816363493	0.6919922272302828	0.3885085578783592	0.13868669652770732	10.61870136220925	2.4994117538317395	1.2397049579068478	3.6911830801057026	21.175065471223945	5.694156392611752e-5	0.0012892723008207953	0.08862531246138886	43.046142451691814	22.149973725975308	10.407824605390852	25.845014569021387	0.45124334844992464	13.135281332396785	13.586524680846711	9.798652289874093	4.413354937671719	5.385297352202374	2.459837598300582	7.050227242813912	5.730791818425641	0.12406814729550704	0.3259562892244631	1.7459589633615393	50.82326921239629	52.56922817575784	37.91312349120922	17.076233119874885	20.836890371334338	9.51764833303293	27.27886735751554	22.17368383802244	0.4800467299570373	1.2611959972162838	29.109085768284586	0.5418365776028213	1.0813380072302738	0.49409507935850966	0.09677910200416741	0.40889089873855133
21	L	14.063508350205357	0.23454448662944272	2.168600727102556	11.615394558389434	1.153282218432848	0.6595031258965384	0.3574285384412734	0.13635055409503605	11.408104768995754	2.655403581209602	1.0524651232845317	3.7297384340121633	22.171606572590026	4.7000117910861045e-5	0.001325706767093401	0.09588153171308257	44.739794939856495	21.982363922115017	10.40643398938593	26.603251357717376	0.8469985750422063	13.508248231976063	14.355246807018268	9.79611532474453	4.340587291514716	5.455528033229815	2.451889225954571	7.223267159549309	5.99678883419473	0.2548582793412474	0.46493750219411684	3.1838160067472323	50.77668158052958	53.9604975872768	36.823000290536896	16.31600300711194	20.506997283424955	9.216502122186276	27.151820889945093	22.541563636563215	0.9579967347386475	1.7476717260698378	15.948371850924238	0.706298037571646	1.0355902306243026	0.6460239234056073	0.10311875721190797	0.5658022547418968
21	W	9.617365739306077	0.12397363432662893	1.0455411070924219	8.418846396311189	0.5650855077723569	0.2303352454019211	0.2543165797566712	0.0804336826137646	7.904379369785363	1.712986369520714	0.43504798383331905	1.9547749470851226	16.4908395821173	2.65574393056727e-5	6.988818844225447e-4	0.07154622767865058	42.79618889770146	21.946443407392863	10.391667732340855	19.522535927284178	0.3888301041797006	9.879568232391792	10.268398336571494	7.2526007407626105	3.2645129866353657	3.9880877541272435	2.0015368499500736	5.277509776866797	4.357550975601708	0.1708222586990211	0.2175350176907088	1.9916987507564627	50.60596773488002	52.597666485636495	37.14989060732918	16.721767083921556	20.42812352340762	10.25244290703432	27.032911075302923	22.320619574384853	0.8750003551551131	1.1142764367342648	25.40844478396117	0.5733821920518917	0.848482957069506	0.3679882277634617	0.09924749691371933	0.5520175063758687
22	E	12.743903182595332	0.12249014766989877	1.6620990452621414	10.903472236346264	0.5020146587274477	0.07433108700965024	0.3251107022731329	0.10257286944466451	10.298085706885955	2.4458174757093785	0.26609959795098886	3.0022665919074094	21.303675449014104	2.281841037764343e-5	0.0010697876543955406	0.08122571712522426	42.805900162038654	21.641279733240943	10.604680852815909	24.41970495542251	0.5371563529302197	12.420817553369872	12.957973906300092	9.053710273913476	4.001831401221391	5.051878872692085	2.408020775208941	6.340562827401797	5.785692176262467	0.21576085584497484	0.30332702631772157	2.199684041681845	50.863913286600834	53.063597328282675	37.075428595229845	16.38771397331222	20.687714621917625	9.860974076487475	25.96494445357271	23.69271941173772	0.883552263382544	1.2421404225457948	23.123281490786766	0.5674154655367741	1.0015526832804367	0.29371840961796225	0.09410348614527862	0.5853033685923867
22	P1	11.45550933252971	0.1162689301535161	1.617346005445603	9.681418511378414	0.26909915001357204	2.6791977296186256e-7	0.18191666127323425	0.08718222082056482	9.286441166433754	2.169068166095956	0.16769652548140912	2.765352120122273	19.194019677663373	1.8200777471938224e-5	0.0010205371384781725	0.07538130088580708	42.87841547333107	21.747117932175563	10.509802074407895	22.344228188854643	0.6366142161606116	11.577250418736288	12.213864634896902	8.198166058221263	3.6355546650821213	4.562611393139141	1.9321974957364798	5.7728436674150965	5.569356384937528	0.22452889470936183	0.35824353459607683	2.8491215305353728	51.813158731126144	54.66228026166152	36.69030762186061	16.270665669694264	20.419641952166344	8.647412116477868	25.835950199857898	24.925257376826902	1.0048630581984364	1.6032933944649275	18.185661150575783	0.4417147585541195	0.86471758547690325	0.30035615171669305	0.10486184011573116	0.5882353786288672
22	P2	13.587814332325582	0.11977908854469996	2.9008026771434654	10.605685531489723	0.6107810723407416	0.13957068733263323	0.3628871767133932	0.1083232082947152	10.818645306084834	2.769169026240748	0.3254658701446038	4.807043399291246	20.648023187864208	2.5851275810449946e-5	0.001741075471080948	0.07190809192454553	42.61615794345181	21.918567192681067	10.73862790593786	25.63531194604734	0.9384594044090091	13.235087690391556	14.173547094800567	9.425692165053205	4.267317297761752	5.1583748672914504	2.036072686193574	6.847655572642698	6.116978428702201	0.2938723795970849	0.5337402042567662	3.6608074299392652	51.62834654887922	55.2891539788185	36.76839269555498	16.64624681276688	20.122145882788097	7.942453325626536	26.711809035343236	23.861533035276235	1.1463577280259956	2.0820507485147357	14.102994363113977	0.32884489318182014	0.6607974264964059	0.2645287261769463	0.07758257550973795	0.5416709853946504
22	P3	16.165856022964707	0.15646132862966994	3.156155727742777	12.909774801030174	0.6677683363777355	0.1251921143942796	0.43255230633995945	0.1100239156434964	12.95516735415306	3.2106886688116463	0.3521811445807512	5.310785913663765	24.75215255371885	2.685731033307691e-5	0.0019142881059511833	0.09042228541919307	42.83822351912619	21.91805373614251	10.704390643305	29.274423522545288	0.9728859457660098	15.217751039856603	16.190636985622614	10.721027456739469	4.786582903843166	5.934444552896302	2.3627590801832037	7.804941017583351	7.060162974978024	0.2737211325588833	0.5645467127262455	3.323330842080478	51.98309380246844	55.306424644548926	36.62250581461603	16.3507332609192	20.271772553696824	8.07106954083505	26.661297058753302	24.117171665364264	0.9350180110227646	1.928463979116336	15.641865427375231	0.42013896333838496	0.9133656699007144	0.4379444465778297	0.09295508346614202	0.46850842892623534
22	L	14.214981568205557	0.18971541028465896	1.6558670389005794	12.19563652991903	0.9063421569004894	0.3399934019812384	0.4020776334605255	0.16427112145872563	11.357435119000604	2.8575464492049525	0.7005662176185297	3.0926770988180694	24.293797743188385	4.040185396406849e-5	0.0010972907940498783	0.08885054863642147	44.66105971008712	21.48608375553307	10.656980457366481	29.717408708348056	0.5936412449022774	14.567450848400124	15.161092093302402	11.426033780730613	5.235521313283496	6.190512467447115	3.1302828343150404	7.426350266780391	6.215770561974912	0.2192485693668301	0.3728250969338046	1.9976211611462438	49.019922939337285	51.017544100483526	38.448957285837885	17.61769124847269	20.831266037365193	10.533498613678582	24.98989847891489	20.916260307140476	0.7377782212391888	1.2545679893989967	24.539148809982287	0.6012164760038995	0.7903768006805607	0.6770685048642565	0.10219864779489368	1.1383731303437195
22	W	10.457197397099087	0.10554980563810343	1.4837218397184992	8.826085430864241	0.3275913813725751	0.03356857558749831	0.21882043751482272	0.07520236827025406	8.543402228683235	1.9137951684158505	0.18583067532737146	2.5466742030190264	17.23132336595342	1.7079741477277306e-5	9.210750413801924e-4	0.07192617232777568	44.97970837675988	21.821706951258292	10.435228067915052	19.50026783921414	0.4165498102250262	10.184693721337503	10.601243531562531	7.210671049235266	3.154060071078535	4.056610978156731	1.6883532584163385	5.080226365155871	4.881280503585171	0.19570660041020013	0.2207499632559029	2.136123532556634	52.2284811947893	54.36460472734594	36.977292356646196	16.17444486960259	20.802847487043604	8.658102916007842	26.052085063876763	25.03186388942382	1.0036098069209245	1.1320355447220316	24.450122101449487	0.40517705151162786	0.8364589198409983	0.3051878376565685	0.08293358239668659	0.539377482259805
23	E	8.3404951458577	0.057741678533980406	0.6677915426738228	7.597639089414991	0.39420137533735866	0.07410410811453202	0.27323475237999006	0.046862514842836586	6.885339557841945	1.4551555880157545	0.15812516360054274	1.4019878174637137	14.859379007309725	1.4815516366157853e-5	4.967759079926831e-4	0.0619166350339847	40.628483001394514	21.820007233591905	10.506041525480443	16.95644356621259	0.5989351685953913	8.338383399063366	8.937318567658757	6.170171083396417	2.810435175330211	3.3597359080662055	1.8489539151574164	4.868032844824126	3.2979306464796823	0.13524994125284334	0.2188349114922726	3.532198047642664	49.17530829211397	52.70750633975663	36.38835619805971	16.574437701843824	19.813918496215887	10.90413746218365	28.709044003331968	19.449424247494555	0.797631535909702	1.2905708124333515	13.92201332678184	0.6072375312000144	0.9691115650167019	0.36274243473013645	0.08930336985408405	0.4602744992954245
23	P1	10.195415681955264	0.12486938259065195	0.540745480152529	9.366550191432259	0.8066555388005835	0.3144432455196955	0.3697097735184379	0.12250251976245001	8.406470841061552	1.7889448408937119	0.5343897873415532	1.3287024910792218	17.84777410666332	2.5966231968144727e-5	4.599561519640422e-4	0.08180205467821144	46.830271286834076	21.010441230784362	10.339060191858774	21.34605236327979	1.223357171880769	10.063557406568282	11.286914578449053	7.907468359239401	3.523030696405506	4.384437662833894	2.1516694255913347	5.325288124453532	4.545335325740487	0.17086030247235498	0.5914228439537018	5.731069853389988	47.144817389654484	52.87588724304448	37.04417203080649	16.504366411402348	20.53980561940415	10.07994072614902	24.947414321976815	21.293564020106725	0.8004304475813745	2.7706427113009786	8.226180904385215	0.7744383979898769	1.249837665509321	0.3879674724643591	0.12960950480475372	0.8430791168817464
23	P2	10.130164976174989	0.07138879593749176	0.7926186084718998	9.20886280287306	0.5252882623356616	0.10293353322595089	0.34196957705981246	0.0803851520498983	8.34533132712059	1.7848336490544001	0.2107670131697594	1.6704696296871608	17.447080411099627	1.7147963902332697e-5	5.987972355486746e-4	0.07427280509324971	41.65186655257172	21.485515280592928	10.498414546662389	19.43887386124825	1.2861842155259406	9.84228030060486	11.128464516130801	6.960703773088855	2.9617699109865296	3.9989338621023247	1.3497055720285898	4.813802156316441	4.791820685110316	0.1834934614709515	0.7635069387046554	6.616557238379802	50.63194694742902	57.24850418580883	35.80816369699865	15.23632455319787	20.571839143800773	6.943332117192511	24.763791311557625	24.650711349400222	0.9439510888372452	3.9277323581317143	7.652309973793451	0.6796996540490973	0.8896840810851724	0.252364133470694	0.1346053612904339	0.6458558001592893
23	P3	8.342623637168867	0.10985263377270907	0.7381413484550237	7.476597720873881	0.8069635096601924	0.36553216379653014	0.3703271594256643	0.07110418643799796	6.92270357113673	1.4199200660321367	0.5337450777964344	1.5705463602510057	14.347037962250365	2.423302760606749e-5	5.344363732326206e-4	0.06471942076887774	41.433107830506344	22.000328528940415	10.367218905228174	16.674113289187257	0.4350991456582647	8.284255848430691	8.719354994088958	6.239435975936937	2.852900682418458	3.3865352935184787	1.7153223191613611	4.430635286611628	3.53865445779093	0.12124656533871439	0.2709129290262396	2.609428987989517	49.68333670734277	52.2927656953323	37.41989674487251	17.10975949928619	20.310137245586315	10.287337559795185	26.571939447507436	21.222444614704987	0.7271545013271544	1.6247516394285253	19.03992671807567	0.4287961843174314	0.948689430423731	0.3232235794692715	0.10772816601726455	0.6780921106513247
23	L	9.17711135853773	0.03918476398843792	0	9.103317443573648	0.9346730078328324	0.3274781526566577	0.4235364628508833	0.18365839232529133	7.870422750464938	1.3066886080727926	0.38920180564303425	0.5314134736561053	18.207422150466915	8.352811849831997e-6	6.215538675864645e-5	0.09304541078444496	57.008490552793965	21.018234724609712	10.11867119138324	17.636677173580402	0.5629859474143873	8.542485308841899	9.105471256256287	7.232615435914236	3.0513528863150694	4.1812625495991655	1.2985904814098772	4.057501199286199	4.013633519925347	3.8089368053054675e-5	0.370312878298534	3.1921316122842893	48.435911281737766	51.62804289402205	41.008946099827895	17.30117785954585	23.707768240282036	7.3630110061500424	23.006041100328712	22.75731125780165	2.1596680416712642e-4	2.0996748687630324	15.173532035879004	1.082944517055263	1.1397817495480347	0.8199111630913957	0.1452367545630137	1.1752771590154834
23	W	11.30390724848397	0.08420788294032183	0.6197380088406307	10.446567416698182	0.7866118031011997	0.23662931502566367	0.4251628627446247	0.12481962533091143	9.321544847240057	1.9823624012439132	0.3859897643409936	1.5286225822065986	20.16134651423142	2.026001522771208e-5	4.830861629449866e-4	0.08915897758907347	45.526144007330906	21.035743511178147	10.407287975454267	21.783288448964427	0.7204599453556904	10.869660102311995	11.590120047667686	8.170000645738321	3.5356673156931273	4.634333330045193	2.0231677555584193	5.818088631356283	4.8220095268453855	0.12319371079284981	0.315119242323904	3.3073975357010017	49.89907803763548	53.20647557333649	37.50581857683991	16.231099927711842	21.274718649128058	9.287705849823608	26.708954641937332	22.136279093685797	0.565542301298895	1.4466100610208128	15.087112298721415	0.8727086039796752	1.0646275508245917	0.6084345198248577	0.1318435480735775	0.7468064113754599
24	E	7.199956807176336	0.13798585527465265	0.7115837731527486	6.321888413340019	0.5037641372920102	0.21775136882450208	0.229282341092498	0.05673042737501014	5.810570072486537	1.3893867346897983	0.46223847382914046	1.4633735145730493	13.477631456112888	3.0023721719284196e-5	5.24749575454324e-4	0.05086079426417462	40.70020162812217	22.196984812761308	10.496746412120487	17.816389596017686	0.7400773401520636	8.348967050422068	9.08904439057413	6.577338144010418	3.1743554772035076	3.402982666806909	2.150007061433139	4.804007888358792	3.355668381187376	0.19729569348431988	0.25967073491652964	4.15391309313019	46.86116121017149	51.01507430330167	36.91734573137412	17.81705243981103	19.100293291563084	12.067579965324219	26.96398090347431	18.834727221824078	1.1073831340577518	1.457482356439776	11.281208864882428	0.5699236207103311	0.614496846567961	0.26059090573248145	0.10323205351455325	0.5993851481226738
24	P1	8.460194993650857	0.15199116861339076	0.5555823573801139	7.647719962803478	0.5147149928092553	0.15477664171463879	0.2658968119697135	0.09404153912490298	6.892194671736009	1.5680003219148482	0.43761601597665634	1.2707237113407053	15.788242218781637	3.36187264308892e-5	4.4888534582768734e-4	0.0653066969600925	42.150150688378716	21.786004675344437	10.373176531203413	19.541109794985495	0.41403786895445316	9.542592447784356	9.95663031673881	7.4671205533759055	3.4633628309850817	4.003757722390824	2.1173589248707767	5.068612291288575	4.284495049535632	0.1657691115526879	0.17950595191979432	2.1188042710895605	48.833421171570876	50.952225442660435	38.21236680882919	17.723470505620035	20.48889630320915	10.835407748510367	25.93820076989306	21.925546166446953	0.8483096062191229	0.9186067413932545	23.04763202429221	0.529795268358954	0.6768856900763012	0.3931238922584474	0.10650058916264894	0.6404991629246222
24	P2	10.837373376229175	0.11657155521476392	1.258750418505735	9.39271368098415	0.5663513146358871	0.19168283330216604	0.2775035157288703	0.09716496560485069	8.730466397441388	2.1069069787877863	0.3975157462358956	2.3634046760876477	18.759306093857028	2.7732773311911073e-5	8.534963742883412e-4	0.071378251796497	41.3746430394721	21.844690759386054	10.573724260925582	22.57381934411566	0.8887468887641958	11.255404100420456	12.144150989184652	8.446294483161529	3.8027570293585407	4.643537453802987	1.9833738717694758	5.733682032988366	5.27747833457142	0.18380943507358535	0.5265588415184151	3.9370692004579473	49.86043313647061	53.79750233692856	37.41632886489469	16.845873404891094	20.570455460003593	8.786168798176742	25.39969840984384	23.378756842701083	0.8142593518251893	2.3326085563614374	12.664352745100595	0.5587644029631579	0.6626535449145903	0.329445587292405	0.10494593231504698	0.6718417543518265
24	P3	9.408661540846943	0.20785100514875476	1.4554133143837293	7.791661032623892	1.0194988257731996	0.5806096785132401	0.36730263780862843	0.07158650945133116	7.677887035610302	1.73077450523664	0.9365127619108466	2.625415168864856	15.097055772995255	4.122356259323269e-5	9.230546970243271e-4	0.0639194721064057	42.55128179341339	22.263134614353163	10.435045489471978	19.676181689152322	0.6393857555667883	9.666270356440341	10.305656112007131	7.3277224493137325	3.440234530236766	3.8874879190769653	2.0428031278314562	5.030578085193143	4.263155273380799	0.18646496793052528	0.3321747751086053	3.249541835239752	49.12675898784495	52.37630082308471	37.24158764682265	17.48425880887958	19.75732883794307	10.38211153009262	25.566840989105888	21.666578103063156	0.9476684596449183	1.688207500603314	15.118057091953203	0.524739442722521	0.7913823985907765	0.3861007101495426	0.13195777970795172	1.2312421603762393
24	L	12.026273056772894	0.07000402973175394	0.6058895377536105	11.222618044465895	0.49744440508879534	0.09408899289380138	0.28814624673561834	0.1152091654593757	9.894151396421712	2.1321216603511814	0.2445642453242935	1.4588006765875405	23.289571410966133	1.788120657167531e-5	5.46144592333859e-4	0.10503472207977105	45.67408792135713	21.00497603178761	10.214468800941235	25.125420029655917	0.439131966305591	11.864511719635718	12.303643685941312	9.851532710594983	4.4406720108918325	5.410860699703149	2.97024363311962	6.8781780690785315	4.560749831096569	0.11095623687190856	0.14588443880744545	1.7477597022747353	47.22114776840289	48.968907470677635	39.20942495276524	17.674020994078667	21.535403958686572	11.821667576557111	27.37537546023156	18.15193467696638	0.4416094805218986	0.5806248756647882	27.018100776064273	0.7764285165107045	0.6745156762685771	0.7940248587030544	0.1168094194918009	1.1245616880825562
24	W	12.062960020904962	0.13037852613264764	1.3734951080032496	10.475156338072178	0.5832388514289639	0.16968257515148363	0.30803886814051007	0.10551740813697033	9.702124425750291	2.3608355951546707	0.4248050031026252	2.6031597912878923	21.082078921516395	3.384265482057028e-5	9.487271772357734e-4	0.0824648294932707	42.34920909975058	21.851916521836852	10.504831875615775	25.333267659222475	0.934451807569634	12.111374151894472	13.045825959464109	9.429693606427342	4.324353147640178	5.105340458787165	2.8577480933310206	6.886980120306126	4.925191665148358	0.24592141011636734	0.40464829790038553	3.6886351186103323	47.80817980062423	51.49681491923458	37.222571257973904	17.06985930836251	20.152711949611387	11.280613822791507	27.18551831902723	19.441596447015634	0.9707449249123636	1.5973000536039217	12.960940365019253	0.5483285617371726	0.7973424706398159	0.44035910535465134	0.09867111726687813	0.7169940612925805
25	E	5.771093331637828	0.07807287056922795	0.4860770173602013	5.2431082897945815	0.2277279828822903	0.021229843411296037	0.19073517476060628	0.01576296471038797	4.797925817935521	0.9731675137023061	0.1439902440670038	1.0377419786582651	10.917278726276223	2.0107861068168376e-5	3.7766424972249897e-4	0.04748344930925337	37.80466949008394	22.635240998610538	10.315959972676405	13.528770663307846	0.4561288199485191	6.362498861215143	6.8186276811636635	5.0136921946753406	2.454984809299	2.55870738537634	1.6964507874688417	3.6818219099614864	2.53378812576221	0.1656795780379468	0.056463909802610096	3.3715466933415628	47.02939401930466	50.400940712646225	37.05948100867186	18.1463997756818	18.913081232990052	12.539578278681915	27.21475588278813	18.728886672861133	1.2246462162840552	0.41736171901966745	13.948907814974826	0.3171384285057571	0.5957359109076615	0.23243223588921227	0.06753635574595919	0.3474202241360241
25	P1	4.940788755764401	0.03929291904137942	0.21124383121702783	4.711957457658509	0.4605993671568097	0.18362522041926763	0.23314574024061369	0.043828406496928346	4.132309013308203	0.8084797424561991	0.27072975131261806	0.647308853840598	10.03570349374492	1.876860021070624e-5	2.3688081836590122e-4	0.045383374379668474	42.157395255857885	22.687896537097448	10.197412743566517	13.173535702020247	0.6619177683447877	5.868271661092607	6.530189429437396	4.928620150548337	2.526177583969259	2.402442566579078	1.7147261220345151	3.402192981523014	2.3315659555243697	0.21727032875251953	0.17044573994880063	5.024602227656151	44.54591230350307	49.57051453115923	37.41303976420318	19.17615468702038	18.236885077182794	13.016445704637599	25.825966987748515	17.69886238792224	1.6492939607640773	1.2938496073052101	8.865559955834078	0.3253972928269594	0.6089197629467672	0.30860487897586514	0.07065023687934019	0.44383212836100594
25	P2	9.204915420208373	0.03063658319384473	0.6749217642751896	8.425171130532952	0.5070368076409566	0.060344825006193634	0.38030855740819136	0.06638342522657163	7.603458692424654	1.6014567277837184	0.10037513935657189	1.5426670395126871	16.439248466006426	8.84934911999606e-6	5.007340261335748e-4	0.07227138101676779	37.237297884061775	21.818881653365178	10.39510236833401	18.19552047407173	0.3170699574964315	9.550848530048707	9.86791848754514	6.880431829764887	3.0465213684559025	3.8339104613089825	1.447170156761704	4.745365446123189	4.5695564761235925	0.09794507859276899	0.21912386058354597	1.7425715188980173	52.49010900050089	54.23268051939891	37.81387753963604	16.743249377214227	21.070628162421798	7.9534419409650505	26.079855494572108	25.113634329037872	0.5382922611768036	1.2042736611782734	30.12221216245692	0.29436209312281	0.6191884279444112	0.12024067221372377	0.0853007590784462	0.4704723552869628
25	P3	10.330053363930597	0.04789560134578839	0.5882984269827785	9.577886135296723	0.9609452985300285	0.3267405708513918	0.5426586826764406	0.09154604500219618	8.634141550863525	1.6959118130670705	0.4111501526254584	1.5332892264421565	18.11801877893377	1.5956171064784125e-5	4.5920863214737374e-4	0.08939831590882656	43.43088789746863	21.437977519745345	10.238622539258976	20.03016718863539	0.37793490827582277	9.852527469434898	10.230462377710724	7.611720654379908	3.355597249372591	4.256123405007317	2.1879841565447533	4.80692474713457	4.659209224227466	0.08529328857596816	0.2926251283744485	1.886828525776128	49.18844349449551	51.075272020271655	38.00128367724562	16.75271712797521	21.24856654927041	10.923444302482709	23.99842548424607	23.260960232378807	0.4258241470114209	1.4609220463245889	26.069376640499083	0.5095467566886485	1.095848944468878	0.40442491405417724	0.11718646463112165	0.5930896006293831
25	L	10.79863562228373	0.026360413771786894	0.37785152990727655	10.282467489757073	0.5043404177036863	0.07566745795439614	0.34479831297969615	0.08387464676959394	8.971055234100394	1.8275803881833346	0.1288901969536231	1.1450702172475387	20.424542656264094	8.675660240288415e-6	4.105300066780583e-4	0.09557539273110446	45.111477066491794	21.09214841469644	10.251648860781318	21.873821030571264	0.9671213410902105	10.45389770091929	11.421019042009503	8.15636362430673	3.6156298784341927	4.5407337458725365	2.2964383642550295	5.621428177601458	4.499385628095551	0.22099521781725912	0.46220796409165366	4.421364423429009	47.79182240866251	52.21318683209153	37.288243388785354	16.529484598876987	20.758758789908363	10.498569779123109	25.699342468537363	20.569728635006772	1.0103183047369366	2.1130645781807535	10.809292750312888	0.5220593926419653	0.6300928754595408	0.5490793478550722	0.06582079343014521	0.5393179198335788
25	W	7.3263421557315676	0.044883099115931996	0.23012209461040148	7.0105937440623025	0.41022154586750953	0.07190636937069426	0.26370292792001215	0.0746122485768032	6.0749224437228015	1.2514197120087667	0.18247202327617557	0.7915684070831003	14.442521583641284	1.9092336047144033e-5	2.856770406836983e-4	0.06498287904390805	42.024308131670615	22.17148723163094	10.25168359766048	17.86717483268449	0.9142333502362675	8.271981772708784	9.186215122945054	6.579106047258198	3.1814297932399738	3.397676254018224	2.1018536624812376	4.382226801051278	3.6594035500424913	0.3069782384790565	0.34537825237504227	5.116832172951356	46.297088656550315	51.41392082950168	36.82230743734042	17.80600359615988	19.016303841180545	11.763771733157883	24.52669122056641	20.48115375995723	1.7181129157447992	1.9330322538918716	9.047998271525575	0.37136255207947705	0.7142304403672622	0.2360667916211798	0.07003107168028462	0.5204134327075025
26	E	7.603630021652416	0.06526552156678508	0.11709468542498769	7.299479300380584	0.9260769030158527	0.3469802667311223	0.4574441639852549	0.12165247229947537	6.233081116782559	1.3705489048698567	0.47902864961250896	0.7998801630333765	14.79487418827273	2.3369212669136305e-5	2.1343696995728174e-4	0.06248283301577759	41.96690396363246	21.621666970650153	10.404633486651601	18.56168650355985	1.503384718669583	8.316665737982168	9.820050456651751	6.8369048550197	3.223039303719608	3.6138655513000915	1.9047311918883973	4.810844967508026	3.2879955932477314	0.17672790714266182	0.6909108156110398	8.099397209306689	44.80555005811114	52.904947267417825	36.83342488145398	17.363935669862098	19.46948921159188	10.261627851128177	25.918145781555886	17.713883879124577	0.9521112594416896	3.7222415941489664	5.531961070711151	0.4198237618704056	0.7980505097254134	0.20732964435944778	0.10487133598612496	0.37124285910798355
26	P1	6.841900842653681	0.11995593417004288	0.5271123157185454	6.15615738862932	0.47136231074027174	0.14268334434721958	0.27973763201105123	0.04894133438200095	5.568398178351909	1.2735026643017708	0.3460599713052695	1.2343186885068813	13.11661726825704	2.840671213550062e-5	4.1232354758836655e-4	0.053146974549862565	39.19027878492886	22.37595544665633	10.354488483406131	16.783245676969077	0.928740614910632	7.670139083456941	8.598879698367574	6.140034871162908	2.922108949112511	3.217925922050397	2.044331107438594	4.415430259458705	3.057337000348966	0.1449827676511839	0.3419114067492779	5.533736637038583	45.701166693772116	51.23490333081071	36.58431145763785	17.41086918081879	19.173442276819063	12.18078521155143	26.308560003490918	18.216601598964957	0.8638541700556615	2.0372186246339	8.258645051498043	0.3232272924508559	0.8013361415275525	0.2762641179975509	0.10007788178578235	0.4582096093213629
26	P2	10.29419876384972	0.05333229809183265	1.368158062876628	8.889798732223625	0.7558933211551141	0.23748819562431198	0.451123031991435	0.06728209353936718	8.332477765161231	1.961720998688488	0.3190181690278972	2.6517099337664822	17.15044325028358	1.8969806987359204e-5	9.178972337393338e-4	0.06569640868177715	37.77907684278692	21.998375033854675	10.61946649107211	20.33298854957978	0.9418366777437921	9.89953365667806	10.841370334421855	7.501661650368055	3.460481529814149	4.0411801205539035	1.9899565647898676	5.522523907754276	3.9960973556451744	0.16547890042996477	0.5237585972520934	4.632062204959324	48.687056664292726	53.319118869252065	36.894043549358564	17.01905020688986	19.874993342468695	9.786837581389351	27.16041419237611	19.653271066873053	0.813844457869351	2.575905632243706	10.510881441135625	0.319920895323047	0.6498708766562947	0.22307658665679703	0.0965172433294147	0.3158188551044236
26	P3	9.745567271215156	0.10124199077351463	0.639495368230445	8.893884298368977	0.937082841663447	0.3152567674510368	0.5118269135121469	0.10999916070026336	7.864667776684934	1.8808994945302215	0.5396209166452416	1.6867691437877923	18.388382506900587	3.438527077601419e-5	5.478777432460035e-4	0.07453618361536585	40.4947659836337	21.850133288862438	10.41461457779842	22.679888640537126	0.8967486591120056	10.348139795580229	11.244888454692237	8.683344799125742	4.133149718694018	4.550195080431723	2.7516553867191456	6.032486979002717	3.832686796261809	0.1415028128151323	0.4247683430598749	3.953937664002428	45.62694270502007	49.58088036902251	38.28654071786525	18.223853671426724	20.06268704643852	12.132578913112239	26.598397702096698	16.899054739675474	0.6239131728460775	1.8728854880736094	11.539621152963136	0.46803969125077854	0.7973286014543409	0.5318008448318458	0.12470495939849335	0.38757258538011763
26	L	4.078447075491246	0.0645337133935422	0.08487353060188366	3.8929936638431806	0.3523457950245536	0.07493746848260473	0.2202275166459802	0.05718080989596869	3.344796796093384	0.7336502793978614	0.19436975184912947	0.47941577204791647	8.921443113726811	2.301213726716964e-5	1.493955550671663e-4	0.03695072647963684	37.97536763629704	23.80090827301146	10.245991091347431	11.49646541497425	0.6899129718702406	4.9069675092046365	5.596880481074878	4.567106016395522	2.3122272672279642	2.2548787491675575	1.3324789175038505	3.0145173052269323	1.6220717401701656	0.041549710280806014	0.31340605354441087	6.001087699282101	42.68240134757651	48.68348904685862	39.72617540732846	20.112505746472888	19.613669660855567	11.59033554581293	26.221253197530576	14.109308223181385	0.36141291067328524	2.726107914317706	7.1124441911892955	0.43650108718757485	0.6574462489723858	0.7024626122172413	0.0507924097261094	0.45999822323373335
26	W	9.368497840551255	0.16172788226624701	0.9185351533232207	8.244975195819784	0.7697374198098053	0.34691004430736094	0.3277120197294805	0.09511535577296379	7.5704329775554084	1.798064862995847	0.6553140201339651	1.8863370666623964	16.38223310569573	3.960794842343966e-5	6.899643267955647e-4	0.06474668759029953	41.607669134820966	21.947653622003433	10.51897409427158	21.19273130650309	1.1144262300122247	9.485512505575434	10.599938735587658	7.951906472044172	3.8334720631857304	4.118434408858441	2.6408860988712615	5.595452327969791	3.5596770628434453	0.2114087451293771	0.44422085114002324	5.258530455063419	44.75832948754821	50.016859942611624	37.521857645616876	18.088617308187224	19.433240337429652	12.461282411771498	26.402695561250283	16.796688503058316	0.997553085875747	2.0961000482448995	8.511566086766804	0.40762973988283285	0.7518713313030666	0.5064570186324758	0.09878418042605865	0.419768130210377
27	E	12.083503639833353	0.07389223482006768	1.3944161328145077	10.617295829625222	0.6087231406860684	0.21008529891804362	0.31554976479442925	0.08308807697359544	9.765493997638325	2.3180096421950287	0.3419725049953123	2.6079979068002976	20.408518379570367	2.371383339103781e-5	9.92910396394986e-4	0.07805557001868345	40.566996464482564	21.791361344845512	10.662580369911133	24.192933678336853	2.096364624496388	11.5690981945107	13.66546281900709	8.388830126736496	3.736634693868614	4.652195432867881	2.1386407325932613	6.264945560110057	5.045478812408457	0.338781076597233	1.0378713525186574	8.665193946170909	47.82015421664239	56.48534816281331	34.67471220428356	15.445149164421176	19.229563039862377	8.8399396329031	25.895766273769	20.855175645466858	1.400330696151119	4.289977256656565	5.518647881825404	0.5532138435487043	1.100179431313395	0.2712385611724259	0.10754151160988859	0.5121376788256703
27	P1	11.445964921763109	0.1216740718439012	1.2670231050925143	9.97356577593996	0.8864090503549338	0.41092464363596076	0.37202190180869144	0.10346250491028156	9.26910597025526	2.176858951507847	0.636100864479563	2.445001570544556	19.0168213891445	3.363579385973341e-5	8.837315784256644e-4	0.07812602564329142	42.659645185310694	21.88757817294776	10.53888218331755	23.96886724494393	2.0928397267238745	11.237212378822056	13.330052105545931	8.24275786897576	3.710076908346479	4.53268096062928	2.396057270422235	6.088687170289527	4.878350749082978	0.3792140809933055	1.0949821059221845	8.731492003091406	46.8825341806358	55.614026183727205	34.3894343639227	15.478732767937101	18.910701595985596	9.996539452350078	25.402481928193303	20.352863150477138	1.582110982208799	4.56835149835111	5.369361177223426	0.5616373840592814	1.0067945611203812	0.2726119268383853	0.10196919984248512	0.43294826823609306
27	P2	10.362089338050504	0.07015484097111108	0.6949307903909003	9.540737234274127	0.8373496694925024	0.334882159256691	0.41433624651218237	0.08813126372362926	8.510638036603295	1.8514513014472094	0.46464377784117705	1.6092516882834478	18.074795473682055	2.091212663082951e-5	5.730649008340776e-4	0.0765332462074204	43.23211341242784	21.643024664235387	10.522259771002968	21.127672686583953	1.5521279893116675	10.339861858428145	11.891989847739815	7.4767386198043955	3.300604263062366	4.176134356742029	1.7589442190397389	5.2197434187430165	4.8331228491792055	0.23461159270609072	0.9565352945825694	7.346421976222999	48.93989987356225	56.28632184978526	35.38836828228656	15.622185708879549	19.766182573407008	8.325309867928171	24.705718874836354	22.875793850442566	1.110446929893366	4.527404928939325	6.661732749896245	0.48602431127545426	1.076764100055161	0.3387892704993635	0.10762271401867261	0.6604508417187318
27	P3	7.626793769981328	0.12776923304925344	0.674301168184472	6.835161964240354	0.7332666238780062	0.31340232603456486	0.3641563674075142	0.055707930435927096	6.1732752955675005	1.4535184744138276	0.5435464405798497	1.5623659418167202	13.931581761995728	3.248278534789402e-5	5.390771790463094e-4	0.054640204469003896	40.03843298646085	22.622404514906453	10.562144664710546	18.472956324666132	1.1437032925412116	8.491442119623935	9.635145412165148	6.68397016656007	3.270782151230936	3.4131880153291334	2.1538407459409155	4.907615268778068	3.34236277839603	0.20467529357775757	0.5419266570987186	6.191230425928493	45.96688245446498	52.15811288039348	36.182460723058476	17.705786197651555	18.47667452540692	11.65942639654805	26.5664855290387	18.09327494556526	1.1079725950765313	2.9336217093476673	7.4245148851120915	0.48207071102010784	0.8969133095990035	0.39473358589189655	0.0954243543916594	0.35292651336767755
27	L	7.977659810109361	0.04482451131364098	0.3386358072052618	7.555919692726108	0.25173557217786546	0.002583536230883474	0.1959712264812967	0.05318080946568532	6.5882712951942555	1.389388514915105	0.0942867030510108	0.9470180972634271	16.072326928536274	1.6681461378035635e-5	3.519441573917022e-4	0.06898243402133103	37.80178579531115	22.09444317044152	10.310967670158618	17.88657437314486	0.6730560741731383	8.582409727536824	9.255465801709965	6.7273115029413795	3.052550580302342	3.674760922639036	1.9037970684935155	4.738189370010657	3.4555072311202286	0.12260469197005122	0.4063527600213332	3.7629121157133003	47.98241154786222	51.74532366357554	37.61095536013791	17.066155411432398	20.544799948705496	10.643720976286557	26.490200253910203	19.318999597308988	0.6854565296423195	2.271831103844214	12.751403719341619	0.5389123521540902	0.8567068724291578	0.6216354575742737	0.06277886223832374	0.5119844678840348
27	W	11.602113113296381	0.15768249233432763	0.9086114765503348	10.455278518115191	0.9898007329039887	0.5545590842325031	0.3060802707081781	0.12916137796330762	9.486187969087801	2.115925144208581	0.8546402971052762	1.8347620616169942	20.242850229452266	3.4408485151525914e-5	6.733458973550156e-4	0.0870233191373294	46.26566829932053	21.55995753147478	10.437063779730979	23.954563783482396	0.7014743345388119	11.490017528908005	12.191491863446819	9.017613653420815	4.143689210114065	4.87392444330675	2.7454582666147593	6.352059930763559	4.725670635068817	0.1869641962226491	0.34862514419183094	2.9283536151157374	47.96588087665708	50.89423449177283	37.64465817423405	17.298120089213647	20.346538085020406	11.461107333993114	26.517117941189777	19.727642205396165	0.7804950986065051	1.4553600196728338	16.379811723920277	0.6058758312286157	1.1915411037059993	0.5066006418343181	0.12369250985164179	0.5756429635744977
[truncated: 75 more columns]
